# Supplementary material for: Automated classification of protein subcellular localization in immunohistochemistry images to reveal biomarkers in colon cancer
Source: BMC Bioinformatics. 2020 Sep 9;21:398. doi: 10.1186/s12859-020-03731-y (PMC7487883; doi:10.1186/s12859-020-03731-y)
Supplement: Supplementary file 2 — Additional file 2: Table S5. Predicted subcellular locations and P values of proteins in the literature biomarker dataset and the human protein atlas biomarker dataset. [file 12859_2020_3731_MOESM2_ESM.xlsx]

## Sheet: Literature biomarker dataset
Table S-5. Predicted subcellular locations and P values of proteins in the literature biomarker dataset and the human protein atlas biomarker dataset.
Gene	Protein name	Protein subcellular location reported in literatures		P-value (normal VS cancer)			h value (normal VS cancer)			Predicted subcellular location
		normal tissue	cancer tissue	cytoplasm&plasma membrane	cytoplasm&plasma membrane&nucleus	nucleus	cytoplasm&plasma membrane	cytoplasm&plasma membrane&nucleus	nucleus	normal tissue	cancer tissue
ENSG00000050820	BCAR1	cytoplasm; plasma membrane	nucleus	0.0267435	0.00781393	0.0455465	1	1	1	cytoplasm&plasma membrane	cytoplasm&plasma membrane
ENSG00000066044	ELAVL1	nucleus	cytoplasm	3.5731e-05	0.173117	0.314735	1	0	0	cytoplasm&plasma membrane	cytoplasm&plasma membrane
ENSG00000104419	NDRG1	cytoplasm	plasma membrane; nucleus	0.167455	0.100488	0.126845	0	0	0	cytoplasm&plasma membrane	cytoplasm&plasma membrane
ENSG00000105173	CCNEL	cytoplasm; plasma membrane	nucleus	0.294187	0.508649	0.856276	0	0	0	cytoplasm&plasma membrane	cytoplasm&plasma membrane
ENSG00000106546	AHR	cytoplasm	nucleus	0.0104865	0.000358255	0.0158351	1	1	1	cytoplasm&plasma membrane&nucleus	cytoplasm&plasma membrane
ENSG00000108654	p68	nucleus	cytoplasm	0.54455	4.60056e-07	7.01103e-08	0	1	1	cytoplasm&plasma membrane&nucleus	cytoplasm&plasma membrane
ENSG00000109062	EBP50	cytoplasm	nucleus	6.29767e-06	0.00755381	0.253538	1	1	0	cytoplasm&plasma membrane	cytoplasm&plasma membrane
ENSG00000111276	CDKN1B	nucleus	cytoplasm	6.65251e-08	9.21297e-12	4.52645e-06	1	1	1	nucleus	cytoplasm&plasma membrane
ENSG00000116161	CACYBP	cytoplasm	nucleus	0.0130536	6.95307e-06	1.03089e-05	1	1	1	cytoplasm&plasma membrane	cytoplasm&plasma membrane
ENSG00000137486	ARRB1	cytoplasm	plasma membrane	0.017225	0.0011222	1.34035e-05	1	1	1	cytoplasm&plasma membrane&nucleus	cytoplasm&plasma membrane&nucleus
ENSG00000141510	p53	nucleus	cytoplasm; nucleus	0.0498084	0.00138465	0.0364579	1	1	1	cytoplasm&plasma membrane	nucleus
ENSG00000141867	BRD4	cytoplasm	nucleus	2.65708e-12	4.14488e-07	1.33545e-05	1	1	1	nucleus	nucleus
ENSG00000142208	AKT1	nucleus	cytoplasm; nucleus	0.0692558	0.0203958	0.000202052	0	1	1	cytoplasm&plasma membrane&nucleus	cytoplasm&plasma membrane&nucleus
ENSG00000154229	PRKCA	cytoplasm	plasma membrane	4.04404e-11	4.5733e-13	3.4543e-08	1	1	1	cytoplasm&plasma membrane	cytoplasm&plasma membrane
ENSG00000164483	SMAD3	cytoplasm	nucleus	0.118321	0.0178359	0.0249518	0	1	1	cytoplasm&plasma membrane	cytoplasm&plasma membrane
ENSG00000165119	HNRNPK	nucleus	cytoplasm; nucleus	0.0111435	0.000345696	0.959103	1	1	0	cytoplasm&plasma membrane&nucleus	cytoplasm&plasma membrane&nucleus
ENSG00000166501	PRKCB	cytoplasm	plasma membrane	0.829439	0.101953	0.0240543	0	0	1	cytoplasm&plasma membrane	cytoplasm&plasma membrane
ENSG00000168036	beta-catenin	plasma membrane	cytoplasm; nucleus	0.26991	0.000165135	0.000285831	0	1	1	cytoplasm&plasma membrane	cytoplasm&plasma membrane
ENSG00000168610	STAT3	cytoplasm	nucleus	5.16358e-05	3.22106e-29	4.95195e-35	1	1	1	cytoplasm&plasma membrane&nucleus	cytoplasm&plasma membrane
ENSG00000168769	TET2	nucleus	cytoplasm; nucleus	0.00185905	0.0621732	0.116709	1	0	0	cytoplasm&plasma membrane&nucleus	cytoplasm&plasma membrane&nucleus
ENSG00000171791	BCL2	cytoplasm; plasma membrane; nucleus	cytoplasm	0.18201	0.840774	0.264428	0	0	0	cytoplasm&plasma membrane	cytoplasm&plasma membrane
ENSG00000173198	CYSLT1	plasma membrane	plasma membrane; nucleus	0.562793	0.947405	0.55819	0	0	0	cytoplasm&plasma membrane	cytoplasm&plasma membrane

## Sheet: HPA biomarker dataset
Table S-5. Predicted subcellular locations and P values of proteins in the literature biomarker dataset and the human protein atlas biomarker dataset.
Gene	Protein name	Annotations in the HPA		P-value (normal VS cancer)			h value (normal VS cancer)			Predicted subcellular location
		normal tissue	cancer tissue	cytoplasm&plasma membrane	cytoplasm&plasma membrane&nucleus	nucleus	cytoplasm&plasma membrane	cytoplasm&plasma membrane&nucleus	nucleus	normal tissue	cancer tissue
ENSG00000000419	DPM1	cytoplasm&plasma membrane	cytoplasm&plasma membrane	0.167811	0.996915	0.813882	0	0	0	cytoplasm&plasma membrane	cytoplasm&plasma membrane
ENSG00000001497	LAS1L	nucleus	nucleus	6.92578e-07	0.0453267	8.3815e-14	1	1	1	cytoplasm&plasma membrane&nucleus	nucleus
ENSG00000004455	AK2	cytoplasm&plasma membrane	cytoplasm&plasma membrane	0.0206655	0.00024276	0.000131559	1	1	1	cytoplasm&plasma membrane	cytoplasm&plasma membrane
ENSG00000005339	CREBBP	nucleus	nucleus	0.0001237	0.000233542	0.0732512	1	1	0	nucleus	nucleus
ENSG00000006071	ABCC8	cytoplasm&plasma membrane	cytoplasm&plasma membrane;cytoplasm&plasma membrane&nucleus	0.203576	0.340742	0.247862	0	0	0	cytoplasm&plasma membrane	cytoplasm&plasma membrane
ENSG00000006611	USH1C	cytoplasm&plasma membrane	cytoplasm&plasma membrane	0.523607	0.0855473	0.0685666	0	0	0	cytoplasm&plasma membrane	cytoplasm&plasma membrane
ENSG00000006695	COX10	cytoplasm&plasma membrane	cytoplasm&plasma membrane	0.0854497	0.491888	0.2622	0	0	0	cytoplasm&plasma membrane	cytoplasm&plasma membrane
ENSG00000007168	PAFAH1B1	cytoplasm&plasma membrane	cytoplasm&plasma membrane	0.00669543	0.000449662	0.00718759	1	1	1	cytoplasm&plasma membrane	cytoplasm&plasma membrane
ENSG00000008086	CDKL5	nucleus	nucleus	2.5122e-08	0.00845578	1.69718e-06	1	1	1	nucleus	nucleus
ENSG00000008196	TFAP2B	nucleus	nucleus	0.00284619	0.0125236	0.122839	1	1	0	nucleus	nucleus
ENSG00000010704	HFE	cytoplasm&plasma membrane	cytoplasm&plasma membrane	0.0976814	0.000228645	0.000233183	0	1	1	cytoplasm&plasma membrane	cytoplasm&plasma membrane
ENSG00000011143	MKS1	cytoplasm&plasma membrane	cytoplasm&plasma membrane	0.220344	0.307962	0.101953	0	0	0	cytoplasm&plasma membrane	cytoplasm&plasma membrane
ENSG00000011198	ABHD5	cytoplasm&plasma membrane&nucleus	cytoplasm&plasma membrane&nucleus	0.144634	0.802923	0.942216	0	0	0	cytoplasm&plasma membrane	cytoplasm&plasma membrane
ENSG00000011295	TTC19	cytoplasm&plasma membrane	cytoplasm&plasma membrane	0.705446	0.30752	0.126764	0	0	0	cytoplasm&plasma membrane	cytoplasm&plasma membrane
ENSG00000011376	LARS2	cytoplasm&plasma membrane	cytoplasm&plasma membrane	0.497775	0.919761	0.848987	0	0	0	cytoplasm&plasma membrane	cytoplasm&plasma membrane
ENSG00000012048	BRCA1	cytoplasm&plasma membrane&nucleus	cytoplasm&plasma membrane&nucleus;nucleus	0.825989	0.000542424	0.00161686	0	1	1	cytoplasm&plasma membrane&nucleus	cytoplasm&plasma membrane&nucleus
ENSG00000012061	ERCC1	nucleus	nucleus	1.62191e-11	0.12996	5.0159e-11	1	0	1	nucleus	cytoplasm&plasma membrane&nucleus
ENSG00000013503	POLR3B	cytoplasm&plasma membrane&nucleus	cytoplasm&plasma membrane&nucleus;nucleus	0.0134668	0.0456627	0.000530114	1	1	1	cytoplasm&plasma membrane&nucleus	cytoplasm&plasma membrane&nucleus
ENSG00000014216	CAPN1	cytoplasm&plasma membrane	cytoplasm&plasma membrane	0.291226	0.177695	0.267368	0	0	0	cytoplasm&plasma membrane	cytoplasm&plasma membrane
ENSG00000015133	CCDC88C	nucleus	nucleus	0.886182	0.193893	0.442333	0	0	0	nucleus	nucleus
ENSG00000015479	MATR3	nucleus	cytoplasm&plasma membrane&nucleus;nucleus	0.000988854	0.0185018	0.0166315	1	1	1	nucleus	nucleus
ENSG00000017260	ATP2C1	cytoplasm&plasma membrane	cytoplasm&plasma membrane	0.0060813	0.000127393	0.00013574	1	1	1	cytoplasm&plasma membrane	cytoplasm&plasma membrane
ENSG00000019582	CD74	cytoplasm&plasma membrane	cytoplasm&plasma membrane	0.198156	0.125847	0.115856	0	0	0	cytoplasm&plasma membrane	cytoplasm&plasma membrane
ENSG00000019991	HGF	cytoplasm&plasma membrane	cytoplasm&plasma membrane	0.00127926	0.06998	0.538824	1	0	0	cytoplasm&plasma membrane	cytoplasm&plasma membrane
ENSG00000020922	MRE11	nucleus	nucleus	7.02496e-05	0.0102995	0.000331284	1	1	1	nucleus	nucleus
ENSG00000021574	SPAST	cytoplasm&plasma membrane	cytoplasm&plasma membrane	0.0884062	0.0310101	0.0268843	0	1	1	cytoplasm&plasma membrane	cytoplasm&plasma membrane
ENSG00000027075	PRKCH	cytoplasm&plasma membrane	cytoplasm&plasma membrane	0.196802	0.818393	0.747391	0	0	0	cytoplasm&plasma membrane	cytoplasm&plasma membrane
ENSG00000027847	B4GALT7	cytoplasm&plasma membrane	cytoplasm&plasma membrane	0.073109	2.40477e-13	6.90356e-17	0	1	1	cytoplasm&plasma membrane	cytoplasm&plasma membrane
ENSG00000030582	GRN	cytoplasm&plasma membrane	cytoplasm&plasma membrane	0.494368	0.0713215	0.11125	0	0	0	cytoplasm&plasma membrane	cytoplasm&plasma membrane
ENSG00000031081	ARHGAP31	cytoplasm&plasma membrane	cytoplasm&plasma membrane	0.0758201	0.463613	0.594233	0	0	0	cytoplasm&plasma membrane	cytoplasm&plasma membrane
ENSG00000033011	ALG1	cytoplasm&plasma membrane	cytoplasm&plasma membrane	0.345182	1.14302e-07	1.01937e-07	0	1	1	cytoplasm&plasma membrane	cytoplasm&plasma membrane
ENSG00000034693	PEX3	cytoplasm&plasma membrane	cytoplasm&plasma membrane	0.658826	0.590947	0.600013	0	0	0	cytoplasm&plasma membrane	cytoplasm&plasma membrane
ENSG00000036257	CUL3	cytoplasm&plasma membrane&nucleus	cytoplasm&plasma membrane&nucleus	0.965458	0.00536517	0.0030222	0	1	1	cytoplasm&plasma membrane&nucleus	cytoplasm&plasma membrane&nucleus
ENSG00000037474	NSUN2	cytoplasm&plasma membrane&nucleus	nucleus	1.2512e-34	0.11178	3.29179e-44	1	0	1	cytoplasm&plasma membrane&nucleus	nucleus
ENSG00000039068	CDH1	cytoplasm&plasma membrane	cytoplasm&plasma membrane	2.5261e-06	4.74148e-06	0.000432217	1	1	1	cytoplasm&plasma membrane	cytoplasm&plasma membrane
ENSG00000040633	PHF23	nucleus	nucleus	1.04726e-06	0.225129	8.20665e-09	1	0	1	cytoplasm&plasma membrane&nucleus	nucleus
ENSG00000044115	CTNNA1	cytoplasm&plasma membrane	cytoplasm&plasma membrane	0.195448	0.0357722	0.0295169	0	1	1	cytoplasm&plasma membrane	cytoplasm&plasma membrane
ENSG00000044574	HSPA5	cytoplasm&plasma membrane	cytoplasm&plasma membrane	0.268674	0.125827	0.102694	0	0	0	cytoplasm&plasma membrane	cytoplasm&plasma membrane
ENSG00000046604	DSG2	cytoplasm&plasma membrane	cytoplasm&plasma membrane	0.225194	0.319052	0.393366	0	0	0	cytoplasm&plasma membrane	cytoplasm&plasma membrane
ENSG00000047410	TPR	cytoplasm&plasma membrane&nucleus	cytoplasm&plasma membrane&nucleus;nucleus	1.2202e-07	9.99047e-06	0.0829619	1	1	0	nucleus	nucleus
ENSG00000047578	KIAA0556	cytoplasm&plasma membrane	cytoplasm&plasma membrane	0.977364	0.0126504	0.00851861	0	1	1	cytoplasm&plasma membrane	cytoplasm&plasma membrane
ENSG00000047932	GOPC	cytoplasm&plasma membrane	cytoplasm&plasma membrane;cytoplasm&plasma membrane&nucleus	0.23465	0.000192118	3.15162e-05	0	1	1	cytoplasm&plasma membrane	cytoplasm&plasma membrane
ENSG00000048052	HDAC9	cytoplasm&plasma membrane&nucleus	nucleus	0.446646	0.0192659	0.0905767	0	1	0	cytoplasm&plasma membrane&nucleus	cytoplasm&plasma membrane&nucleus
ENSG00000048392	RRM2B	cytoplasm&plasma membrane	cytoplasm&plasma membrane&nucleus	0.381011	0.0273955	0.0265706	0	1	1	cytoplasm&plasma membrane	cytoplasm&plasma membrane
ENSG00000049239	H6PD	cytoplasm&plasma membrane	cytoplasm&plasma membrane	0.219782	0.135211	0.134767	0	0	0	cytoplasm&plasma membrane	cytoplasm&plasma membrane
ENSG00000049246	PER3	cytoplasm&plasma membrane	cytoplasm&plasma membrane	0.241659	0.15131	0.173658	0	0	0	cytoplasm&plasma membrane	cytoplasm&plasma membrane
ENSG00000053747	LAMA3	cytoplasm&plasma membrane	cytoplasm&plasma membrane	0.0534774	0.0103732	0.0167062	0	1	1	cytoplasm&plasma membrane	cytoplasm&plasma membrane
ENSG00000053918	KCNQ1	cytoplasm&plasma membrane	cytoplasm&plasma membrane	0.0494357	0.0223902	0.0318877	1	1	1	cytoplasm&plasma membrane	cytoplasm&plasma membrane
ENSG00000054983	GALC	cytoplasm&plasma membrane	cytoplasm&plasma membrane	0.0342433	6.69951e-06	5.08904e-05	1	1	1	cytoplasm&plasma membrane	cytoplasm&plasma membrane
ENSG00000056972	TRAF3IP2	cytoplasm&plasma membrane	cytoplasm&plasma membrane	0.0391875	0.330526	0.513331	1	0	0	cytoplasm&plasma membrane	cytoplasm&plasma membrane
ENSG00000059377	TBXAS1	cytoplasm&plasma membrane	cytoplasm&plasma membrane	0.021285	0.658948	0.723179	1	0	0	cytoplasm&plasma membrane	cytoplasm&plasma membrane
ENSG00000059573	ALDH18A1	cytoplasm&plasma membrane	cytoplasm&plasma membrane	0.947598	0.46043	0.242696	0	0	0	cytoplasm&plasma membrane	cytoplasm&plasma membrane
ENSG00000060762	MPC1	cytoplasm&plasma membrane	cytoplasm&plasma membrane	0.0486931	0.210592	0.680738	1	0	0	cytoplasm&plasma membrane	cytoplasm&plasma membrane
ENSG00000061337	LZTS1	cytoplasm&plasma membrane	cytoplasm&plasma membrane	0.661472	1.25562e-05	7.08189e-06	0	1	1	cytoplasm&plasma membrane	cytoplasm&plasma membrane
ENSG00000062038	CDH3	cytoplasm&plasma membrane	cytoplasm&plasma membrane	0.162219	0.506258	0.950608	0	0	0	cytoplasm&plasma membrane	cytoplasm&plasma membrane
ENSG00000064012	CASP8	cytoplasm&plasma membrane	cytoplasm&plasma membrane	0.0864561	0.389182	0.312137	0	0	0	cytoplasm&plasma membrane	cytoplasm&plasma membrane
ENSG00000064601	CTSA	cytoplasm&plasma membrane	cytoplasm&plasma membrane	0.0834554	4.51959e-22	9.27201e-18	0	1	1	cytoplasm&plasma membrane	cytoplasm&plasma membrane&nucleus
ENSG00000064692	SNCAIP	cytoplasm&plasma membrane	cytoplasm&plasma membrane	0.137792	0.116377	0.172038	0	0	0	cytoplasm&plasma membrane	cytoplasm&plasma membrane
ENSG00000065361	ERBB3	cytoplasm&plasma membrane	cytoplasm&plasma membrane&nucleus	0.00213663	0.192592	0.417919	1	0	0	cytoplasm&plasma membrane	cytoplasm&plasma membrane
ENSG00000065427	KARS	cytoplasm&plasma membrane	cytoplasm&plasma membrane	0.0566315	0.0103826	0.0133563	0	1	1	cytoplasm&plasma membrane	cytoplasm&plasma membrane
ENSG00000066427	ATXN3	cytoplasm&plasma membrane;cytoplasm&plasma membrane&nucleus	cytoplasm&plasma membrane	0.0125096	4.72545e-08	4.99059e-08	1	1	1	cytoplasm&plasma membrane&nucleus	cytoplasm&plasma membrane
ENSG00000066455	GOLGA5	cytoplasm&plasma membrane;cytoplasm&plasma membrane&nucleus	cytoplasm&plasma membrane;cytoplasm&plasma membrane&nucleus	0.177142	0.0154746	0.0146372	0	1	1	cytoplasm&plasma membrane	cytoplasm&plasma membrane
ENSG00000067082	KLF6	nucleus	nucleus	0.366459	0.0658248	0.254484	0	0	0	nucleus	nucleus
ENSG00000067369	TP53BP1	nucleus	cytoplasm&plasma membrane&nucleus;nucleus	0.189967	0.187323	0.255478	0	0	0	nucleus	nucleus
ENSG00000068024	HDAC4	cytoplasm&plasma membrane&nucleus	cytoplasm&plasma membrane;cytoplasm&plasma membrane&nucleus	0.0362468	0.134148	0.0825067	1	0	0	cytoplasm&plasma membrane	cytoplasm&plasma membrane
ENSG00000068654	POLR1A	cytoplasm&plasma membrane&nucleus	nucleus	2.10985e-06	0.376153	1.24924e-06	1	0	1	cytoplasm&plasma membrane&nucleus	nucleus
ENSG00000068724	TTC7A	cytoplasm&plasma membrane	cytoplasm&plasma membrane	0.0847276	0.00238342	0.00535487	0	1	1	cytoplasm&plasma membrane	cytoplasm&plasma membrane
ENSG00000068885	IFT80	cytoplasm&plasma membrane	cytoplasm&plasma membrane	0.326209	0.244337	0.272029	0	0	0	cytoplasm&plasma membrane	cytoplasm&plasma membrane
ENSG00000069329	VPS35	cytoplasm&plasma membrane	cytoplasm&plasma membrane	0.101175	0.137621	0.30821	0	0	0	cytoplasm&plasma membrane	cytoplasm&plasma membrane
ENSG00000070018	LRP6	cytoplasm&plasma membrane	cytoplasm&plasma membrane	0.153939	0.309453	0.733748	0	0	0	cytoplasm&plasma membrane	cytoplasm&plasma membrane
ENSG00000070785	EIF2B3	cytoplasm&plasma membrane	cytoplasm&plasma membrane	0.102146	0.106669	0.331756	0	0	0	cytoplasm&plasma membrane	cytoplasm&plasma membrane
ENSG00000071553	ATP6AP1	cytoplasm&plasma membrane	cytoplasm&plasma membrane	0.551709	0.00284033	0.00250789	0	1	1	cytoplasm&plasma membrane	cytoplasm&plasma membrane
ENSG00000072110	ACTN1	cytoplasm&plasma membrane	cytoplasm&plasma membrane	0.000341037	0.0269949	0.18897	1	1	0	cytoplasm&plasma membrane	cytoplasm&plasma membrane
ENSG00000072210	ALDH3A2	cytoplasm&plasma membrane	cytoplasm&plasma membrane&nucleus	0.443558	0.0037959	4.08146e-05	0	1	1	cytoplasm&plasma membrane&nucleus	cytoplasm&plasma membrane
ENSG00000072274	TFRC	cytoplasm&plasma membrane	cytoplasm&plasma membrane	0.150342	0.0247034	0.0249096	0	1	1	cytoplasm&plasma membrane	cytoplasm&plasma membrane
ENSG00000072501	SMC1A	nucleus	nucleus	0.000519163	0.0111286	0.000675212	1	1	1	nucleus	nucleus
ENSG00000072506	HSD17B10	cytoplasm&plasma membrane	cytoplasm&plasma membrane	0.209569	0.0123748	0.00696377	0	1	1	cytoplasm&plasma membrane	cytoplasm&plasma membrane
ENSG00000072682	P4HA2	cytoplasm&plasma membrane	cytoplasm&plasma membrane	0.193638	0.0210406	0.0200184	0	1	1	cytoplasm&plasma membrane	cytoplasm&plasma membrane
ENSG00000073584	SMARCE1	cytoplasm&plasma membrane&nucleus	cytoplasm&plasma membrane&nucleus;nucleus	0.01327	0.603451	0.0240888	1	0	1	cytoplasm&plasma membrane&nucleus	cytoplasm&plasma membrane&nucleus
ENSG00000073921	PICALM	cytoplasm&plasma membrane	cytoplasm&plasma membrane	0.0450489	0.0366773	0.0402725	1	1	1	cytoplasm&plasma membrane	cytoplasm&plasma membrane
ENSG00000074047	GLI2	nucleus	nucleus	0.259574	0.415597	0.466991	0	0	0	nucleus	nucleus
ENSG00000074181	NOTCH3	cytoplasm&plasma membrane;cytoplasm&plasma membrane&nucleus	cytoplasm&plasma membrane;cytoplasm&plasma membrane&nucleus	0.0394589	0.244958	0.0557374	1	0	0	cytoplasm&plasma membrane&nucleus	cytoplasm&plasma membrane
ENSG00000074582	BCS1L	cytoplasm&plasma membrane	cytoplasm&plasma membrane	0.181967	0.0736054	0.116672	0	0	0	cytoplasm&plasma membrane	cytoplasm&plasma membrane
ENSG00000075643	MOCOS	cytoplasm&plasma membrane	cytoplasm&plasma membrane	0.310471	0.259937	0.27241	0	0	0	cytoplasm&plasma membrane	cytoplasm&plasma membrane
ENSG00000075785	RAB7A	cytoplasm&plasma membrane	cytoplasm&plasma membrane;cytoplasm&plasma membrane&nucleus	0.242793	0.00768698	0.0046264	0	1	1	cytoplasm&plasma membrane&nucleus	cytoplasm&plasma membrane
ENSG00000076242	MLH1	nucleus	nucleus	0.000358985	0.0525702	0.00253899	1	0	1	nucleus	nucleus
ENSG00000076248	UNG	cytoplasm&plasma membrane	cytoplasm&plasma membrane	0.149846	8.66297e-13	3.22699e-15	0	1	1	cytoplasm&plasma membrane	cytoplasm&plasma membrane
ENSG00000077150	NFKB2	cytoplasm&plasma membrane	cytoplasm&plasma membrane	0.11603	0.00954176	0.0095507	0	1	1	cytoplasm&plasma membrane	cytoplasm&plasma membrane
ENSG00000077522	ACTN2	cytoplasm&plasma membrane	cytoplasm&plasma membrane	0.000341037	0.0269949	0.18897	1	1	0	cytoplasm&plasma membrane	cytoplasm&plasma membrane
ENSG00000078070	MCCC1	cytoplasm&plasma membrane	cytoplasm&plasma membrane	0.225785	2.21987e-14	7.20167e-15	0	1	1	cytoplasm&plasma membrane&nucleus	cytoplasm&plasma membrane
ENSG00000078401	EDN1	cytoplasm&plasma membrane	cytoplasm&plasma membrane	0.0102647	0.0116545	0.0494933	1	1	1	cytoplasm&plasma membrane	cytoplasm&plasma membrane
ENSG00000079482	OPHN1	cytoplasm&plasma membrane	cytoplasm&plasma membrane	0.336688	0.653936	0.915705	0	0	0	cytoplasm&plasma membrane	cytoplasm&plasma membrane
ENSG00000079805	DNM2	cytoplasm&plasma membrane	cytoplasm&plasma membrane	0.918813	0.528436	0.502698	0	0	0	cytoplasm&plasma membrane	cytoplasm&plasma membrane
ENSG00000080815	PSEN1	cytoplasm&plasma membrane	cytoplasm&plasma membrane	0.102798	0.0862855	0.160338	0	0	0	cytoplasm&plasma membrane	cytoplasm&plasma membrane
ENSG00000081087	OSTM1	cytoplasm&plasma membrane	cytoplasm&plasma membrane	0.549017	0.567057	0.241128	0	0	0	cytoplasm&plasma membrane	cytoplasm&plasma membrane
ENSG00000081923	ATP8B1	cytoplasm&plasma membrane	cytoplasm&plasma membrane	0.172324	0.243209	0.442918	0	0	0	cytoplasm&plasma membrane	cytoplasm&plasma membrane
ENSG00000082805	ERC1	cytoplasm&plasma membrane	cytoplasm&plasma membrane	0.0691638	0.326089	0.953291	0	0	0	cytoplasm&plasma membrane	cytoplasm&plasma membrane
ENSG00000083093	PALB2	cytoplasm&plasma membrane&nucleus	cytoplasm&plasma membrane&nucleus	0.723879	0.00130587	0.00069042	0	1	1	cytoplasm&plasma membrane&nucleus	cytoplasm&plasma membrane&nucleus
ENSG00000083307	GRHL2	cytoplasm&plasma membrane	cytoplasm&plasma membrane	0.0397258	0.0257238	0.0176204	1	1	1	cytoplasm&plasma membrane	cytoplasm&plasma membrane
ENSG00000083444	PLOD1	cytoplasm&plasma membrane	cytoplasm&plasma membrane	0.00605946	0.000541458	0.000345958	1	1	1	cytoplasm&plasma membrane	cytoplasm&plasma membrane
ENSG00000083720	OXCT1	cytoplasm&plasma membrane	cytoplasm&plasma membrane	0.406844	0.545504	0.778862	0	0	0	cytoplasm&plasma membrane	cytoplasm&plasma membrane
ENSG00000084110	HAL	cytoplasm&plasma membrane	cytoplasm&plasma membrane	0.48475	0.308109	0.326173	0	0	0	cytoplasm&plasma membrane	cytoplasm&plasma membrane
ENSG00000084676	NCOA1	cytoplasm&plasma membrane&nucleus	nucleus	4.23528e-08	0.00116493	1.75643e-08	1	1	1	cytoplasm&plasma membrane&nucleus	nucleus
ENSG00000085224	ATRX	nucleus	nucleus	0.00311387	0.295149	0.00432504	1	0	1	nucleus	nucleus
ENSG00000085276	MECOM	cytoplasm&plasma membrane&nucleus	cytoplasm&plasma membrane&nucleus;nucleus	0.00236284	0.0438058	6.13659e-05	1	1	1	cytoplasm&plasma membrane&nucleus	nucleus
ENSG00000085788	DDHD2	cytoplasm&plasma membrane	cytoplasm&plasma membrane	0.196964	0.445248	0.88311	0	0	0	cytoplasm&plasma membrane	cytoplasm&plasma membrane
ENSG00000085832	EPS15	cytoplasm&plasma membrane	cytoplasm&plasma membrane	0.240674	0.668031	0.40366	0	0	0	cytoplasm&plasma membrane	cytoplasm&plasma membrane
ENSG00000086062	B4GALT1	cytoplasm&plasma membrane	cytoplasm&plasma membrane	0.0597097	0.0309979	0.056908	0	1	0	cytoplasm&plasma membrane	cytoplasm&plasma membrane
ENSG00000087266	SH3BP2	cytoplasm&plasma membrane	cytoplasm&plasma membrane	0.134154	9.27539e-06	2.23535e-05	0	1	1	cytoplasm&plasma membrane	cytoplasm&plasma membrane
ENSG00000087460	GNAS	cytoplasm&plasma membrane&nucleus	cytoplasm&plasma membrane;cytoplasm&plasma membrane&nucleus	0.690523	0.00437166	0.0107208	0	1	1	cytoplasm&plasma membrane&nucleus	cytoplasm&plasma membrane
ENSG00000088367	EPB41L1	cytoplasm&plasma membrane	cytoplasm&plasma membrane	0.961937	0.0866283	0.0829945	0	0	0	cytoplasm&plasma membrane	cytoplasm&plasma membrane
ENSG00000088682	COQ9	cytoplasm&plasma membrane	cytoplasm&plasma membrane	0.553854	0.584688	0.33972	0	0	0	cytoplasm&plasma membrane	cytoplasm&plasma membrane
ENSG00000089280	FUS	nucleus	cytoplasm&plasma membrane&nucleus;nucleus	2.91179e-77	1.29887e-10	5.42979e-18	1	1	1	nucleus	cytoplasm&plasma membrane&nucleus
ENSG00000089289	IGBP1	cytoplasm&plasma membrane;cytoplasm&plasma membrane&nucleus	cytoplasm&plasma membrane;cytoplasm&plasma membrane&nucleus	0.0770826	0.288207	0.427988	0	0	0	cytoplasm&plasma membrane&nucleus	cytoplasm&plasma membrane&nucleus
ENSG00000090020	SLC9A1	cytoplasm&plasma membrane	cytoplasm&plasma membrane	0.107616	0.131326	0.215929	0	0	0	cytoplasm&plasma membrane	cytoplasm&plasma membrane
ENSG00000090054	SPTLC1	cytoplasm&plasma membrane	cytoplasm&plasma membrane	0.0115274	0.240137	0.13788	1	0	0	cytoplasm&plasma membrane	cytoplasm&plasma membrane
ENSG00000090581	GNPTG	cytoplasm&plasma membrane	cytoplasm&plasma membrane	0.0530714	0.640137	0.701559	0	0	0	cytoplasm&plasma membrane	cytoplasm&plasma membrane
ENSG00000090861	AARS	cytoplasm&plasma membrane	cytoplasm&plasma membrane	0.000409566	0.000189227	0.0155647	1	1	1	cytoplasm&plasma membrane	cytoplasm&plasma membrane
ENSG00000091140	DLD	cytoplasm&plasma membrane	cytoplasm&plasma membrane	0.152179	0.0571096	0.124506	0	0	0	cytoplasm&plasma membrane	cytoplasm&plasma membrane
ENSG00000091483	FH	cytoplasm&plasma membrane	cytoplasm&plasma membrane	0.955969	0.650744	0.570934	0	0	0	cytoplasm&plasma membrane	cytoplasm&plasma membrane
ENSG00000091651	ORC6	cytoplasm&plasma membrane&nucleus	cytoplasm&plasma membrane&nucleus	0.0109118	0.00754299	0.0383046	1	1	1	cytoplasm&plasma membrane	cytoplasm&plasma membrane
ENSG00000091656	ZFHX4	nucleus	nucleus	0.00125617	0.929869	0.00104323	1	0	1	nucleus	nucleus
ENSG00000095002	MSH2	cytoplasm&plasma membrane&nucleus	nucleus	7.18732e-07	0.0120647	7.9994e-06	1	1	1	cytoplasm&plasma membrane&nucleus	nucleus
ENSG00000095015	MAP3K1	cytoplasm&plasma membrane	cytoplasm&plasma membrane	0.0949939	0.0183173	0.0193932	0	1	1	cytoplasm&plasma membrane	cytoplasm&plasma membrane
ENSG00000095139	ARCN1	cytoplasm&plasma membrane	cytoplasm&plasma membrane	0.410731	0.021095	0.0207753	0	1	1	cytoplasm&plasma membrane	cytoplasm&plasma membrane
ENSG00000095397	WHRN	cytoplasm&plasma membrane	cytoplasm&plasma membrane	0.00186777	0.000549019	0.00362483	1	1	1	cytoplasm&plasma membrane	cytoplasm&plasma membrane
ENSG00000095485	CWF19L1	cytoplasm&plasma membrane	cytoplasm&plasma membrane	0.0908468	0.00432097	0.00480794	0	1	1	cytoplasm&plasma membrane	cytoplasm&plasma membrane
ENSG00000096401	CDC5L	cytoplasm&plasma membrane&nucleus;nucleus	cytoplasm&plasma membrane&nucleus;nucleus	0.0240441	0.117687	0.00698891	1	0	1	nucleus	nucleus
ENSG00000096872	IFT74	cytoplasm&plasma membrane	cytoplasm&plasma membrane	0.841193	0.312455	0.165132	0	0	0	cytoplasm&plasma membrane	cytoplasm&plasma membrane
ENSG00000097007	ABL1	cytoplasm&plasma membrane	cytoplasm&plasma membrane	0.00127616	0.000777297	0.00300576	1	1	1	cytoplasm&plasma membrane	cytoplasm&plasma membrane
ENSG00000099940	SNAP29	cytoplasm&plasma membrane	cytoplasm&plasma membrane	0.224677	0.0193277	0.0184631	0	1	1	cytoplasm&plasma membrane	cytoplasm&plasma membrane
ENSG00000099956	SMARCB1	cytoplasm&plasma membrane&nucleus;nucleus	nucleus	0.000317123	0.0252168	2.72516e-08	1	1	1	nucleus	nucleus
ENSG00000100033	PRODH	cytoplasm&plasma membrane	cytoplasm&plasma membrane	0.0021999	0.272362	0.693863	1	0	0	cytoplasm&plasma membrane	cytoplasm&plasma membrane
ENSG00000100105	PATZ1	cytoplasm&plasma membrane&nucleus	nucleus	0.809127	0.551882	0.879997	0	0	0	cytoplasm&plasma membrane&nucleus	cytoplasm&plasma membrane&nucleus
ENSG00000100106	TRIOBP	cytoplasm&plasma membrane	cytoplasm&plasma membrane	0.0506678	0.0356531	0.0100577	0	1	1	cytoplasm&plasma membrane	cytoplasm&plasma membrane
ENSG00000100299	ARSA	cytoplasm&plasma membrane	cytoplasm&plasma membrane	0.294678	0.436886	0.72762	0	0	0	cytoplasm&plasma membrane	cytoplasm&plasma membrane
ENSG00000100345	MYH9	cytoplasm&plasma membrane	cytoplasm&plasma membrane	0.044301	0.560716	0.961276	1	0	0	cytoplasm&plasma membrane	cytoplasm&plasma membrane
ENSG00000100348	TXN2	cytoplasm&plasma membrane	cytoplasm&plasma membrane	0.0650764	0.943014	0.204329	0	0	0	cytoplasm&plasma membrane	cytoplasm&plasma membrane
ENSG00000100393	EP300	cytoplasm&plasma membrane&nucleus	cytoplasm&plasma membrane&nucleus;nucleus	0.130126	0.000442005	0.000135436	0	1	1	cytoplasm&plasma membrane&nucleus	cytoplasm&plasma membrane&nucleus
ENSG00000100412	ACO2	cytoplasm&plasma membrane	cytoplasm&plasma membrane	0.0462924	0.040696	0.12182	1	1	0	cytoplasm&plasma membrane	cytoplasm&plasma membrane
ENSG00000100714	MTHFD1	cytoplasm&plasma membrane	cytoplasm&plasma membrane	0.0754274	0.188778	0.246695	0	0	0	cytoplasm&plasma membrane	cytoplasm&plasma membrane
ENSG00000100722	ZC3H14	cytoplasm&plasma membrane&nucleus	nucleus	1.16014e-07	0.0054857	4.13833e-08	1	1	1	cytoplasm&plasma membrane&nucleus	cytoplasm&plasma membrane&nucleus
ENSG00000100726	TELO2	cytoplasm&plasma membrane	cytoplasm&plasma membrane	0.0188459	6.06327e-11	2.4474e-11	1	1	1	cytoplasm&plasma membrane&nucleus	cytoplasm&plasma membrane
ENSG00000100815	TRIP11	cytoplasm&plasma membrane	cytoplasm&plasma membrane	0.334374	0.655055	0.82679	0	0	0	cytoplasm&plasma membrane&nucleus	cytoplasm&plasma membrane
ENSG00000100983	GSS	cytoplasm&plasma membrane&nucleus	cytoplasm&plasma membrane&nucleus	0.000181549	0.000875059	0.000152335	1	1	1	cytoplasm&plasma membrane&nucleus	cytoplasm&plasma membrane&nucleus
ENSG00000101126	ADNP	nucleus	nucleus	0.0183655	0.0171109	0.44231	1	1	0	nucleus	nucleus
ENSG00000101152	DNAJC5	cytoplasm&plasma membrane	cytoplasm&plasma membrane	0.2219	0.168622	0.174344	0	0	0	cytoplasm&plasma membrane	cytoplasm&plasma membrane
ENSG00000101161	PRPF6	nucleus	nucleus	1.27305e-10	0.166515	1.53559e-09	1	0	1	cytoplasm&plasma membrane&nucleus	nucleus
ENSG00000101210	EEF1A2	cytoplasm&plasma membrane	cytoplasm&plasma membrane	0.214702	0.612794	0.790324	0	0	0	cytoplasm&plasma membrane	cytoplasm&plasma membrane
ENSG00000101266	CSNK2A1	cytoplasm&plasma membrane&nucleus	cytoplasm&plasma membrane&nucleus;nucleus	0.882099	0.0262107	0.142264	0	1	0	cytoplasm&plasma membrane&nucleus	cytoplasm&plasma membrane&nucleus
ENSG00000101311	FERMT1	cytoplasm&plasma membrane	cytoplasm&plasma membrane	0.00651336	0.656935	0.127676	1	0	0	cytoplasm&plasma membrane	cytoplasm&plasma membrane
ENSG00000101365	IDH3B	cytoplasm&plasma membrane	cytoplasm&plasma membrane	0.197234	0.110253	0.258354	0	0	0	cytoplasm&plasma membrane	cytoplasm&plasma membrane
ENSG00000101384	JAG1	cytoplasm&plasma membrane	cytoplasm&plasma membrane	0.288306	0.559585	0.287079	0	0	0	cytoplasm&plasma membrane	cytoplasm&plasma membrane
ENSG00000101400	SNTA1	cytoplasm&plasma membrane	cytoplasm&plasma membrane	0.000126398	7.41362e-11	6.03279e-07	1	1	1	cytoplasm&plasma membrane&nucleus	cytoplasm&plasma membrane
ENSG00000101421	CHMP4B	cytoplasm&plasma membrane	cytoplasm&plasma membrane;cytoplasm&plasma membrane&nucleus	0.146391	0.0889411	0.00607209	0	0	1	cytoplasm&plasma membrane	cytoplasm&plasma membrane
ENSG00000101577	LPIN2	cytoplasm&plasma membrane	cytoplasm&plasma membrane	0.850314	0.221741	0.227856	0	0	0	cytoplasm&plasma membrane	cytoplasm&plasma membrane
ENSG00000101752	MIB1	cytoplasm&plasma membrane	cytoplasm&plasma membrane	5.4134e-05	9.16816e-10	1.41032e-07	1	1	1	cytoplasm&plasma membrane	cytoplasm&plasma membrane&nucleus
ENSG00000101901	ALG13	cytoplasm&plasma membrane	cytoplasm&plasma membrane	0.000725201	0.146184	0.020964	1	0	1	cytoplasm&plasma membrane	cytoplasm&plasma membrane
ENSG00000102030	NAA10	cytoplasm&plasma membrane	cytoplasm&plasma membrane	0.599523	0.117843	0.0194575	0	0	1	cytoplasm&plasma membrane	cytoplasm&plasma membrane
ENSG00000102081	FMR1	cytoplasm&plasma membrane	cytoplasm&plasma membrane	0.0217791	0.172544	0.680084	1	0	0	cytoplasm&plasma membrane	cytoplasm&plasma membrane
ENSG00000102103	PQBP1	cytoplasm&plasma membrane&nucleus	cytoplasm&plasma membrane&nucleus;nucleus	7.64382e-07	0.0152004	7.82389e-06	1	1	1	nucleus	nucleus
ENSG00000102316	MAGED2	cytoplasm&plasma membrane	cytoplasm&plasma membrane;cytoplasm&plasma membrane&nucleus	0.00350398	0.587458	0.467996	1	0	0	cytoplasm&plasma membrane&nucleus	cytoplasm&plasma membrane&nucleus
ENSG00000102580	DNAJC3	nucleus	nucleus	0.0921434	0.0152756	3.5555e-06	0	1	1	nucleus	nucleus
ENSG00000102967	DHODH	cytoplasm&plasma membrane	cytoplasm&plasma membrane	0.441032	0.367158	0.305187	0	0	0	cytoplasm&plasma membrane	cytoplasm&plasma membrane
ENSG00000102974	CTCF	nucleus	cytoplasm&plasma membrane&nucleus;nucleus	3.87468e-13	4.24616e-09	3.69771e-05	1	1	1	nucleus	nucleus
ENSG00000103264	FBXO31	cytoplasm&plasma membrane	cytoplasm&plasma membrane	0.0474377	0.00660561	0.00773826	1	1	1	cytoplasm&plasma membrane	cytoplasm&plasma membrane
ENSG00000103266	STUB1	cytoplasm&plasma membrane	cytoplasm&plasma membrane;cytoplasm&plasma membrane&nucleus	0.00157054	0.420053	0.735893	1	0	0	cytoplasm&plasma membrane	cytoplasm&plasma membrane
ENSG00000103356	EARS2	cytoplasm&plasma membrane&nucleus	cytoplasm&plasma membrane&nucleus;nucleus	0.887571	0.549085	0.638016	0	0	0	cytoplasm&plasma membrane&nucleus	cytoplasm&plasma membrane&nucleus
ENSG00000103449	SALL1	cytoplasm&plasma membrane&nucleus	cytoplasm&plasma membrane&nucleus	0.00434296	0.0294067	0.000296723	1	1	1	cytoplasm&plasma membrane&nucleus	cytoplasm&plasma membrane&nucleus
ENSG00000103507	BCKDK	cytoplasm&plasma membrane	cytoplasm&plasma membrane	0.421413	0.484077	0.813882	0	0	0	cytoplasm&plasma membrane	cytoplasm&plasma membrane
ENSG00000103591	AAGAB	cytoplasm&plasma membrane	cytoplasm&plasma membrane	0.345658	0.10511	0.116667	0	0	0	cytoplasm&plasma membrane	cytoplasm&plasma membrane
ENSG00000103671	TRIP4	cytoplasm&plasma membrane	cytoplasm&plasma membrane	0.300559	0.327439	0.372367	0	0	0	cytoplasm&plasma membrane	cytoplasm&plasma membrane
ENSG00000103942	HOMER2	cytoplasm&plasma membrane	cytoplasm&plasma membrane	0.680983	0.0165201	0.010267	0	1	1	cytoplasm&plasma membrane	cytoplasm&plasma membrane
ENSG00000104164	BLOC1S6	cytoplasm&plasma membrane	cytoplasm&plasma membrane	0.120966	0.490078	0.594426	0	0	0	cytoplasm&plasma membrane	cytoplasm&plasma membrane
ENSG00000104320	NBN	nucleus	nucleus	0.000480651	0.00757251	0.00378693	1	1	1	nucleus	nucleus
ENSG00000104331	IMPAD1	cytoplasm&plasma membrane	cytoplasm&plasma membrane	0.00117986	0.000358668	0.339298	1	1	0	cytoplasm&plasma membrane	cytoplasm&plasma membrane
ENSG00000104368	PLAT	cytoplasm&plasma membrane	cytoplasm&plasma membrane	0.0146727	0.00091654	0.000897738	1	1	1	cytoplasm&plasma membrane	cytoplasm&plasma membrane
ENSG00000104419	NDRG1	cytoplasm&plasma membrane	cytoplasm&plasma membrane;cytoplasm&plasma membrane&nucleus	0.141129	0.0500624	0.0647611	0	0	0	cytoplasm&plasma membrane	cytoplasm&plasma membrane
ENSG00000104635	SLC39A14	cytoplasm&plasma membrane	cytoplasm&plasma membrane	0.203283	0.134685	0.177885	0	0	0	cytoplasm&plasma membrane	cytoplasm&plasma membrane
ENSG00000104738	MCM4	nucleus	nucleus	0.0318104	0.00118814	0.0948036	1	1	0	nucleus	nucleus
ENSG00000104812	GYS1	cytoplasm&plasma membrane	cytoplasm&plasma membrane	0.324853	0.353397	0.435561	0	0	0	cytoplasm&plasma membrane	cytoplasm&plasma membrane
ENSG00000104835	SARS2	cytoplasm&plasma membrane	cytoplasm&plasma membrane	0.000117784	0.405198	0.0692286	1	0	0	cytoplasm&plasma membrane	cytoplasm&plasma membrane
ENSG00000105220	GPI	cytoplasm&plasma membrane;cytoplasm&plasma membrane&nucleus	cytoplasm&plasma membrane;cytoplasm&plasma membrane&nucleus	0.000467552	0.96231	0.653328	1	0	0	cytoplasm&plasma membrane	cytoplasm&plasma membrane
ENSG00000105379	ETFB	cytoplasm&plasma membrane	cytoplasm&plasma membrane	0.103455	0.0537761	0.14601	0	0	0	cytoplasm&plasma membrane	cytoplasm&plasma membrane
ENSG00000105397	TYK2	cytoplasm&plasma membrane	cytoplasm&plasma membrane	0.482099	0.0302538	7.91766e-05	0	1	1	cytoplasm&plasma membrane	cytoplasm&plasma membrane
ENSG00000105607	GCDH	cytoplasm&plasma membrane	cytoplasm&plasma membrane	0.0186621	8.07795e-08	4.5119e-08	1	1	1	cytoplasm&plasma membrane	cytoplasm&plasma membrane
ENSG00000105618	PRPF31	cytoplasm&plasma membrane&nucleus	cytoplasm&plasma membrane&nucleus;nucleus	0.222181	0.295096	0.10981	0	0	0	cytoplasm&plasma membrane&nucleus	cytoplasm&plasma membrane&nucleus
ENSG00000105647	PIK3R2	cytoplasm&plasma membrane	cytoplasm&plasma membrane	0.277683	0.0609203	0.0416277	0	0	1	cytoplasm&plasma membrane	cytoplasm&plasma membrane
ENSG00000105738	SIPA1L3	cytoplasm&plasma membrane&nucleus	nucleus	2.12543e-14	0.00688533	1.75968e-08	1	1	1	cytoplasm&plasma membrane&nucleus	nucleus
ENSG00000105755	ETHE1	cytoplasm&plasma membrane	cytoplasm&plasma membrane	0.0134103	0.058168	0.0100855	1	0	1	cytoplasm&plasma membrane	cytoplasm&plasma membrane
ENSG00000105928	DFNA5	cytoplasm&plasma membrane	cytoplasm&plasma membrane	0.308136	0.852592	0.561328	0	0	0	cytoplasm&plasma membrane	cytoplasm&plasma membrane
ENSG00000106077	ABHD11	cytoplasm&plasma membrane	cytoplasm&plasma membrane;cytoplasm&plasma membrane&nucleus	0.00795834	7.32655e-08	1.00522e-06	1	1	1	cytoplasm&plasma membrane	cytoplasm&plasma membrane
ENSG00000106105	GARS	cytoplasm&plasma membrane	cytoplasm&plasma membrane	0.879121	0.301882	0.198039	0	0	0	cytoplasm&plasma membrane	cytoplasm&plasma membrane
ENSG00000106153	CHCHD2	cytoplasm&plasma membrane	cytoplasm&plasma membrane;cytoplasm&plasma membrane&nucleus	0.0469776	0.0326887	0.0766648	1	1	0	cytoplasm&plasma membrane	cytoplasm&plasma membrane
ENSG00000106462	EZH2	nucleus	nucleus	4.15404e-07	0.00529339	1.12104e-06	1	1	1	nucleus	nucleus
ENSG00000106617	PRKAG2	cytoplasm&plasma membrane&nucleus	cytoplasm&plasma membrane&nucleus	5.62677e-06	1.96776e-05	0.973002	1	1	0	nucleus	nucleus
ENSG00000106633	GCK	cytoplasm&plasma membrane	cytoplasm&plasma membrane	0.170713	0.644778	0.0142234	0	0	1	cytoplasm&plasma membrane	cytoplasm&plasma membrane
ENSG00000106688	SLC1A1	cytoplasm&plasma membrane	cytoplasm&plasma membrane	4.25237e-05	4.89096e-06	2.36895e-05	1	1	1	cytoplasm&plasma membrane	cytoplasm&plasma membrane
ENSG00000107104	KANK1	cytoplasm&plasma membrane	cytoplasm&plasma membrane	0.473383	0.00274932	0.00173575	0	1	1	cytoplasm&plasma membrane	cytoplasm&plasma membrane
ENSG00000107201	DDX58	cytoplasm&plasma membrane	cytoplasm&plasma membrane	0.36871	0.4338	0.413927	0	0	0	cytoplasm&plasma membrane	cytoplasm&plasma membrane
ENSG00000107404	DVL1	cytoplasm&plasma membrane	cytoplasm&plasma membrane	0.179068	1.04648e-49	3.08077e-49	0	1	1	cytoplasm&plasma membrane&nucleus	cytoplasm&plasma membrane
ENSG00000107566	ERLIN1	cytoplasm&plasma membrane	cytoplasm&plasma membrane	0.248825	0.527798	0.329514	0	0	0	cytoplasm&plasma membrane	cytoplasm&plasma membrane
ENSG00000107736	CDH23	cytoplasm&plasma membrane	cytoplasm&plasma membrane	0.0801974	0.242036	0.115211	0	0	0	cytoplasm&plasma membrane	cytoplasm&plasma membrane
ENSG00000107745	MICU1	cytoplasm&plasma membrane	cytoplasm&plasma membrane&nucleus	0.00181047	0.0107488	0.000132617	1	1	1	cytoplasm&plasma membrane&nucleus	cytoplasm&plasma membrane&nucleus
ENSG00000107951	MTPAP	cytoplasm&plasma membrane	cytoplasm&plasma membrane	0.00828879	0.39388	0.647212	1	0	0	cytoplasm&plasma membrane	cytoplasm&plasma membrane
ENSG00000108395	TRIM37	cytoplasm&plasma membrane	cytoplasm&plasma membrane	0.0672272	0.163051	0.333794	0	0	0	cytoplasm&plasma membrane	cytoplasm&plasma membrane
ENSG00000108433	GOSR2	cytoplasm&plasma membrane	cytoplasm&plasma membrane	0.63799	0.451628	0.404208	0	0	0	cytoplasm&plasma membrane	cytoplasm&plasma membrane
ENSG00000108479	GALK1	cytoplasm&plasma membrane	cytoplasm&plasma membrane	0.31926	0.0956356	0.086318	0	0	0	cytoplasm&plasma membrane	cytoplasm&plasma membrane
ENSG00000108641	B9D1	cytoplasm&plasma membrane	cytoplasm&plasma membrane	0.383969	0.167828	0.0958442	0	0	0	cytoplasm&plasma membrane	cytoplasm&plasma membrane
ENSG00000108733	PEX12	cytoplasm&plasma membrane	cytoplasm&plasma membrane	0.273094	0.436592	0.614872	0	0	0	cytoplasm&plasma membrane	cytoplasm&plasma membrane
ENSG00000108813	DLX4	nucleus	nucleus	0.193472	0.04744	0.000107971	0	1	1	cytoplasm&plasma membrane&nucleus	nucleus
ENSG00000108839	ALOX12	cytoplasm&plasma membrane	cytoplasm&plasma membrane	0.143638	0.604847	0.344571	0	0	0	cytoplasm&plasma membrane	cytoplasm&plasma membrane
ENSG00000108883	EFTUD2	nucleus	nucleus	0.00840169	0.171305	0.00574463	1	0	1	nucleus	nucleus
ENSG00000109062	SLC9A3R1	cytoplasm&plasma membrane	cytoplasm&plasma membrane	0.644694	0.995865	0.945463	0	0	0	cytoplasm&plasma membrane	cytoplasm&plasma membrane
ENSG00000109685	NSD2	cytoplasm&plasma membrane&nucleus	cytoplasm&plasma membrane&nucleus	9.60366e-10	0.289968	2.39496e-09	1	0	1	cytoplasm&plasma membrane&nucleus	nucleus
ENSG00000109705	NKX3-2	nucleus	nucleus	0.137236	0.447823	0.120961	0	0	0	nucleus	nucleus
ENSG00000109775	UFSP2	cytoplasm&plasma membrane&nucleus	cytoplasm&plasma membrane&nucleus;nucleus	2.51477e-06	0.303172	2.51723e-06	1	0	1	cytoplasm&plasma membrane&nucleus	cytoplasm&plasma membrane&nucleus
ENSG00000109911	ELP4	cytoplasm&plasma membrane	cytoplasm&plasma membrane	0.184215	2.1306e-06	1.9908e-06	0	1	1	cytoplasm&plasma membrane	cytoplasm&plasma membrane
ENSG00000110057	UNC93B1	cytoplasm&plasma membrane	cytoplasm&plasma membrane	0.273591	4.24004e-07	4.0123e-08	0	1	1	cytoplasm&plasma membrane&nucleus	cytoplasm&plasma membrane
ENSG00000110063	DCPS	nucleus	nucleus	0.893686	0.0143096	0.237525	0	1	0	nucleus	nucleus
ENSG00000110274	CEP164	cytoplasm&plasma membrane	cytoplasm&plasma membrane	0.256826	0.026876	0.0322468	0	1	1	cytoplasm&plasma membrane	cytoplasm&plasma membrane
ENSG00000110400	NECTIN1	cytoplasm&plasma membrane	cytoplasm&plasma membrane	0.113884	0.865934	0.97729	0	0	0	cytoplasm&plasma membrane	cytoplasm&plasma membrane
ENSG00000110435	PDHX	cytoplasm&plasma membrane	cytoplasm&plasma membrane&nucleus	0.184439	0.266117	0.137341	0	0	0	cytoplasm&plasma membrane&nucleus	cytoplasm&plasma membrane&nucleus
ENSG00000110619	CARS	cytoplasm&plasma membrane	cytoplasm&plasma membrane	0.00809066	0.0654044	0.0424739	1	0	1	cytoplasm&plasma membrane	cytoplasm&plasma membrane
ENSG00000110711	AIP	cytoplasm&plasma membrane	cytoplasm&plasma membrane	0.00799135	7.05292e-07	4.41393e-06	1	1	1	cytoplasm&plasma membrane	cytoplasm&plasma membrane
ENSG00000110719	TCIRG1	cytoplasm&plasma membrane	cytoplasm&plasma membrane	0.00750357	0.00119631	0.00253595	1	1	1	cytoplasm&plasma membrane	cytoplasm&plasma membrane
ENSG00000110911	SLC11A2	cytoplasm&plasma membrane&nucleus	cytoplasm&plasma membrane	0.0114347	0.000376692	0.000210811	1	1	1	cytoplasm&plasma membrane&nucleus	cytoplasm&plasma membrane
ENSG00000110921	MVK	cytoplasm&plasma membrane	cytoplasm&plasma membrane	0.660433	0.647447	0.65359	0	0	0	cytoplasm&plasma membrane	cytoplasm&plasma membrane
ENSG00000111057	KRT18	cytoplasm&plasma membrane	cytoplasm&plasma membrane	0.0239542	0.0127615	0.0622136	1	1	0	cytoplasm&plasma membrane	cytoplasm&plasma membrane
ENSG00000111642	CHD4	cytoplasm&plasma membrane&nucleus	nucleus	6.76383e-10	0.0559468	8.18773e-12	1	0	1	cytoplasm&plasma membrane&nucleus	nucleus
ENSG00000111670	GNPTAB	cytoplasm&plasma membrane	cytoplasm&plasma membrane	0.0287172	1.27017e-06	8.36264e-07	1	1	1	cytoplasm&plasma membrane	cytoplasm&plasma membrane
ENSG00000111678	C12orf57	cytoplasm&plasma membrane	cytoplasm&plasma membrane	0.103485	0.41956	0.472059	0	0	0	cytoplasm&plasma membrane	cytoplasm&plasma membrane
ENSG00000111775	COX6A1	cytoplasm&plasma membrane	cytoplasm&plasma membrane	0.800373	0.00640247	4.65384e-06	0	1	1	cytoplasm&plasma membrane	cytoplasm&plasma membrane
ENSG00000111790	FGFR1OP2	cytoplasm&plasma membrane	cytoplasm&plasma membrane	0.0172336	0.000102416	0.00024032	1	1	1	cytoplasm&plasma membrane	cytoplasm&plasma membrane
ENSG00000111802	TDP2	cytoplasm&plasma membrane&nucleus	cytoplasm&plasma membrane&nucleus	0.66994	1.67247e-06	5.99344e-06	0	1	1	cytoplasm&plasma membrane&nucleus	cytoplasm&plasma membrane
ENSG00000111846	GCNT2	cytoplasm&plasma membrane	cytoplasm&plasma membrane	0.0522632	0.013583	0.0316196	0	1	1	cytoplasm&plasma membrane	cytoplasm&plasma membrane
ENSG00000111860	CEP85L	cytoplasm&plasma membrane	cytoplasm&plasma membrane	0.810666	0.981544	0.968148	0	0	0	cytoplasm&plasma membrane	cytoplasm&plasma membrane
ENSG00000112039	FANCE	nucleus	nucleus	0.014257	0.25834	0.0034256	1	0	1	nucleus	nucleus
ENSG00000112096	SOD2	cytoplasm&plasma membrane	cytoplasm&plasma membrane	0.146278	0.0430036	0.0454705	0	1	1	cytoplasm&plasma membrane	cytoplasm&plasma membrane
ENSG00000112234	FBXL4	nucleus	nucleus	1.69059e-11	2.14548e-07	2.89888e-06	1	1	1	nucleus	nucleus
ENSG00000112294	ALDH5A1	cytoplasm&plasma membrane	cytoplasm&plasma membrane	0.243229	0.232782	0.237579	0	0	0	cytoplasm&plasma membrane	cytoplasm&plasma membrane
ENSG00000112312	GMNN	nucleus	nucleus	3.00559e-06	0.0983746	2.70029e-07	1	0	1	cytoplasm&plasma membrane	nucleus
ENSG00000112320	SOBP	cytoplasm&plasma membrane	cytoplasm&plasma membrane	0.0042957	0.00118168	0.00290165	1	1	1	cytoplasm&plasma membrane	cytoplasm&plasma membrane
ENSG00000112367	FIG4	cytoplasm&plasma membrane	cytoplasm&plasma membrane	0.275922	3.4796e-13	2.59781e-13	0	1	1	cytoplasm&plasma membrane	cytoplasm&plasma membrane
ENSG00000112511	PHF1	cytoplasm&plasma membrane	cytoplasm&plasma membrane;cytoplasm&plasma membrane&nucleus	0.318982	0.0159354	0.0129051	0	1	1	cytoplasm&plasma membrane	cytoplasm&plasma membrane
ENSG00000112640	PPP2R5D	cytoplasm&plasma membrane	cytoplasm&plasma membrane	0.467936	0.950436	0.0442717	0	0	1	cytoplasm&plasma membrane	cytoplasm&plasma membrane
ENSG00000112715	VEGFA	cytoplasm&plasma membrane	cytoplasm&plasma membrane	0.121231	0.0307118	0.0432903	0	1	1	cytoplasm&plasma membrane	cytoplasm&plasma membrane
ENSG00000112936	C7	cytoplasm&plasma membrane	cytoplasm&plasma membrane	0.0682736	0.0849549	0.106712	0	0	0	cytoplasm&plasma membrane	cytoplasm&plasma membrane
ENSG00000113013	HSPA9	cytoplasm&plasma membrane	cytoplasm&plasma membrane	0.816862	0.331694	0.230668	0	0	0	cytoplasm&plasma membrane	cytoplasm&plasma membrane
ENSG00000113163	COL4A3BP	cytoplasm&plasma membrane	cytoplasm&plasma membrane	0.0085724	0.734976	0.33627	1	0	0	cytoplasm&plasma membrane&nucleus	cytoplasm&plasma membrane&nucleus
ENSG00000113368	LMNB1	cytoplasm&plasma membrane&nucleus	cytoplasm&plasma membrane&nucleus	1.43066e-11	1.08927e-09	0.0414843	1	1	1	nucleus	cytoplasm&plasma membrane
ENSG00000113448	PDE4D	cytoplasm&plasma membrane	cytoplasm&plasma membrane	0.721001	9.37048e-06	3.41259e-06	0	1	1	cytoplasm&plasma membrane	cytoplasm&plasma membrane
ENSG00000113522	RAD50	nucleus	nucleus	2.09567e-05	0.00303213	2.57254e-05	1	1	1	nucleus	nucleus
ENSG00000113594	LIFR	cytoplasm&plasma membrane	cytoplasm&plasma membrane	0.966371	1.09379e-07	8.96721e-08	0	1	1	cytoplasm&plasma membrane	cytoplasm&plasma membrane&nucleus
ENSG00000113643	RARS	cytoplasm&plasma membrane	cytoplasm&plasma membrane;cytoplasm&plasma membrane&nucleus	0.423575	0.0955598	0.0945861	0	0	0	cytoplasm&plasma membrane	cytoplasm&plasma membrane
ENSG00000113790	EHHADH	cytoplasm&plasma membrane&nucleus	cytoplasm&plasma membrane	0.266731	2.16335e-07	2.63358e-07	0	1	1	cytoplasm&plasma membrane&nucleus	cytoplasm&plasma membrane&nucleus
ENSG00000114054	PCCB	cytoplasm&plasma membrane	cytoplasm&plasma membrane	0.801339	0.00895149	0.000110209	0	1	1	cytoplasm&plasma membrane	cytoplasm&plasma membrane
ENSG00000114062	UBE3A	cytoplasm&plasma membrane&nucleus	cytoplasm&plasma membrane;cytoplasm&plasma membrane&nucleus	0.178263	0.186422	0.289131	0	0	0	cytoplasm&plasma membrane	cytoplasm&plasma membrane&nucleus
ENSG00000114354	TFG	cytoplasm&plasma membrane	cytoplasm&plasma membrane	0.335597	0.149391	0.117847	0	0	0	cytoplasm&plasma membrane	cytoplasm&plasma membrane
ENSG00000114480	GBE1	cytoplasm&plasma membrane	cytoplasm&plasma membrane	0.0628736	0.55119	0.749148	0	0	0	cytoplasm&plasma membrane	cytoplasm&plasma membrane&nucleus
ENSG00000114491	UMPS	cytoplasm&plasma membrane	cytoplasm&plasma membrane	0.245231	0.758808	0.758281	0	0	0	cytoplasm&plasma membrane	cytoplasm&plasma membrane
ENSG00000114686	MRPL3	cytoplasm&plasma membrane	cytoplasm&plasma membrane	0.0153339	0.685907	0.358227	1	0	0	cytoplasm&plasma membrane	cytoplasm&plasma membrane
ENSG00000114859	CLCN2	cytoplasm&plasma membrane	cytoplasm&plasma membrane	0.0318732	0.0557495	0.124995	1	0	0	cytoplasm&plasma membrane	cytoplasm&plasma membrane
ENSG00000114861	FOXP1	cytoplasm&plasma membrane&nucleus	nucleus	1.51288e-21	0.064668	1.28745e-22	1	0	1	cytoplasm&plasma membrane&nucleus	nucleus
ENSG00000114867	EIF4G1	cytoplasm&plasma membrane	cytoplasm&plasma membrane	0.000960618	9.75885e-05	8.5518e-06	1	1	1	cytoplasm&plasma membrane&nucleus	cytoplasm&plasma membrane&nucleus
ENSG00000114988	LMAN2L	cytoplasm&plasma membrane	cytoplasm&plasma membrane	0.253074	0.369043	0.320002	0	0	0	cytoplasm&plasma membrane	cytoplasm&plasma membrane
ENSG00000115211	EIF2B4	cytoplasm&plasma membrane	cytoplasm&plasma membrane	0.0343695	0.0218737	0.0271497	1	1	1	cytoplasm&plasma membrane	cytoplasm&plasma membrane
ENSG00000115221	ITGB6	cytoplasm&plasma membrane	cytoplasm&plasma membrane	0.468414	0.000415648	0.000229606	0	1	1	cytoplasm&plasma membrane	cytoplasm&plasma membrane
ENSG00000115339	GALNT3	cytoplasm&plasma membrane	cytoplasm&plasma membrane	0.159262	0.175948	0.569605	0	0	0	cytoplasm&plasma membrane	cytoplasm&plasma membrane
ENSG00000115392	FANCL	cytoplasm&plasma membrane	cytoplasm&plasma membrane	0.805752	0.0219297	0.0201646	0	1	1	cytoplasm&plasma membrane	cytoplasm&plasma membrane
ENSG00000115504	EHBP1	cytoplasm&plasma membrane	cytoplasm&plasma membrane	0.328141	0.462541	0.502307	0	0	0	cytoplasm&plasma membrane	cytoplasm&plasma membrane
ENSG00000115648	MLPH	cytoplasm&plasma membrane	cytoplasm&plasma membrane	0.0427847	0.036132	0.306052	1	1	0	cytoplasm&plasma membrane	cytoplasm&plasma membrane
ENSG00000116096	SPR	cytoplasm&plasma membrane	cytoplasm&plasma membrane	0.0273604	0.0876973	0.0668999	1	0	0	cytoplasm&plasma membrane	cytoplasm&plasma membrane
ENSG00000116560	SFPQ	nucleus	nucleus	0.000898444	0.093094	0.00193979	1	0	1	nucleus	nucleus
ENSG00000116586	LAMTOR2	cytoplasm&plasma membrane	cytoplasm&plasma membrane	0.111419	0.048757	0.064669	0	1	0	cytoplasm&plasma membrane	cytoplasm&plasma membrane
ENSG00000116748	AMPD1	cytoplasm&plasma membrane	cytoplasm&plasma membrane	0.115102	0.0148657	0.0230324	0	1	1	cytoplasm&plasma membrane	cytoplasm&plasma membrane
ENSG00000117054	ACADM	cytoplasm&plasma membrane	cytoplasm&plasma membrane	0.0775081	0.219861	0.0198602	0	0	1	cytoplasm&plasma membrane	cytoplasm&plasma membrane
ENSG00000117118	SDHB	cytoplasm&plasma membrane	cytoplasm&plasma membrane	0.0558294	2.82665e-12	7.49693e-15	0	1	1	cytoplasm&plasma membrane	cytoplasm&plasma membrane
ENSG00000117298	ECE1	cytoplasm&plasma membrane&nucleus	cytoplasm&plasma membrane;cytoplasm&plasma membrane&nucleus	0.167429	0.156834	0.305257	0	0	0	cytoplasm&plasma membrane	cytoplasm&plasma membrane
ENSG00000117308	GALE	cytoplasm&plasma membrane&nucleus	cytoplasm&plasma membrane&nucleus	0.248431	0.130835	0.144381	0	0	0	cytoplasm&plasma membrane	cytoplasm&plasma membrane&nucleus
ENSG00000117335	CD46	cytoplasm&plasma membrane	cytoplasm&plasma membrane	0.0369409	0.0155044	0.0223296	1	1	1	cytoplasm&plasma membrane	cytoplasm&plasma membrane
ENSG00000117394	SLC2A1	cytoplasm&plasma membrane	cytoplasm&plasma membrane	4.33078e-11	2.85583e-08	0.693054	1	1	0	cytoplasm&plasma membrane	cytoplasm&plasma membrane
ENSG00000117528	ABCD3	cytoplasm&plasma membrane	cytoplasm&plasma membrane	0.422928	0.221612	0.240212	0	0	0	cytoplasm&plasma membrane	cytoplasm&plasma membrane
ENSG00000117593	DARS2	cytoplasm&plasma membrane	cytoplasm&plasma membrane	0.296508	0.80841	0.661737	0	0	0	cytoplasm&plasma membrane	cytoplasm&plasma membrane
ENSG00000117682	DHDDS	cytoplasm&plasma membrane	cytoplasm&plasma membrane	0.646135	5.72119e-06	5.84248e-06	0	1	1	cytoplasm&plasma membrane	cytoplasm&plasma membrane
ENSG00000117713	ARID1A	nucleus	nucleus	0.208192	0.245278	0.279633	0	0	0	nucleus	nucleus
ENSG00000117983	MUC5B	cytoplasm&plasma membrane	cytoplasm&plasma membrane	0.0173996	4.53194e-13	7.77855e-12	1	1	1	cytoplasm&plasma membrane	cytoplasm&plasma membrane
ENSG00000118162	KPTN	cytoplasm&plasma membrane	cytoplasm&plasma membrane	0.553768	0.0313685	0.0286364	0	1	1	cytoplasm&plasma membrane	cytoplasm&plasma membrane
ENSG00000118193	KIF14	cytoplasm&plasma membrane	cytoplasm&plasma membrane;cytoplasm&plasma membrane&nucleus	0.0591417	0.045341	0.0547686	0	1	0	cytoplasm&plasma membrane	cytoplasm&plasma membrane
ENSG00000118260	CREB1	nucleus	nucleus	2.22996e-06	0.00392651	7.74517e-06	1	1	1	nucleus	nucleus
ENSG00000119139	TJP2	cytoplasm&plasma membrane	cytoplasm&plasma membrane	0.460335	0.247481	0.217727	0	0	0	cytoplasm&plasma membrane	cytoplasm&plasma membrane
ENSG00000119333	WDR34	cytoplasm&plasma membrane	cytoplasm&plasma membrane	0.25728	0.402292	0.437817	0	0	0	cytoplasm&plasma membrane	cytoplasm&plasma membrane
ENSG00000119335	SET	cytoplasm&plasma membrane&nucleus;nucleus	cytoplasm&plasma membrane&nucleus;nucleus	0.119425	0.020187	0.471033	0	1	0	nucleus	nucleus
ENSG00000119514	GALNT12	cytoplasm&plasma membrane	cytoplasm&plasma membrane	0.951487	0.0464563	0.00185915	0	1	1	cytoplasm&plasma membrane	cytoplasm&plasma membrane
ENSG00000119711	ALDH6A1	cytoplasm&plasma membrane	cytoplasm&plasma membrane	0.0458936	0.0310706	0.0272034	1	1	1	cytoplasm&plasma membrane	cytoplasm&plasma membrane
ENSG00000119772	DNMT3A	nucleus	nucleus	7.08478e-08	0.0100396	2.0644e-07	1	1	1	nucleus	nucleus
ENSG00000119888	EPCAM	cytoplasm&plasma membrane	cytoplasm&plasma membrane	0.000144754	0.054672	0.681677	1	0	0	cytoplasm&plasma membrane	cytoplasm&plasma membrane
ENSG00000119950	MXI1	cytoplasm&plasma membrane&nucleus	cytoplasm&plasma membrane&nucleus	0.057877	0.705584	0.299449	0	0	0	cytoplasm&plasma membrane&nucleus	cytoplasm&plasma membrane&nucleus
ENSG00000120370	GORAB	cytoplasm&plasma membrane	cytoplasm&plasma membrane;cytoplasm&plasma membrane&nucleus	0.0207813	0.351532	0.115839	1	0	0	cytoplasm&plasma membrane	cytoplasm&plasma membrane
ENSG00000120693	SMAD9	nucleus	nucleus	6.04642e-22	0.0797307	1.44278e-22	1	0	1	cytoplasm&plasma membrane&nucleus	nucleus
ENSG00000120699	EXOSC8	cytoplasm&plasma membrane;nucleus	cytoplasm&plasma membrane;cytoplasm&plasma membrane&nucleus;nucleus	0.000163881	0.725673	6.52022e-06	1	0	1	cytoplasm&plasma membrane	cytoplasm&plasma membrane
ENSG00000120725	SIL1	cytoplasm&plasma membrane	cytoplasm&plasma membrane	0.790199	0.0447037	0.0349164	0	1	1	cytoplasm&plasma membrane	cytoplasm&plasma membrane
ENSG00000120948	TARDBP	nucleus	nucleus	0.000705233	0.128812	0.00301494	1	0	1	nucleus	nucleus
ENSG00000121297	TSHZ3	cytoplasm&plasma membrane&nucleus	cytoplasm&plasma membrane&nucleus	3.08749e-11	0.0079744	3.59563e-11	1	1	1	nucleus	cytoplasm&plasma membrane&nucleus
ENSG00000121741	ZMYM2	nucleus	nucleus	4.79344e-08	0.0243258	4.76646e-06	1	1	1	cytoplasm&plasma membrane&nucleus	nucleus
ENSG00000121879	PIK3CA	cytoplasm&plasma membrane	cytoplasm&plasma membrane	0.610675	5.45255e-06	8.14755e-07	0	1	1	cytoplasm&plasma membrane	cytoplasm&plasma membrane
ENSG00000121957	GPSM2	cytoplasm&plasma membrane	cytoplasm&plasma membrane	0.461161	0.702739	0.40301	0	0	0	cytoplasm&plasma membrane	cytoplasm&plasma membrane
ENSG00000122026	RPL21	cytoplasm&plasma membrane	cytoplasm&plasma membrane	0.659963	0.046317	0.0414028	0	1	1	cytoplasm&plasma membrane	cytoplasm&plasma membrane
ENSG00000122126	OCRL	cytoplasm&plasma membrane	cytoplasm&plasma membrane	0.134243	5.21665e-05	4.28866e-05	0	1	1	cytoplasm&plasma membrane	cytoplasm&plasma membrane
ENSG00000122218	COPA	cytoplasm&plasma membrane	cytoplasm&plasma membrane	0.145889	0.115267	0.0610112	0	0	0	cytoplasm&plasma membrane	cytoplasm&plasma membrane&nucleus
ENSG00000122335	SERAC1	cytoplasm&plasma membrane	cytoplasm&plasma membrane	0.138591	0.15959	0.676216	0	0	0	cytoplasm&plasma membrane	cytoplasm&plasma membrane
ENSG00000122482	ZNF644	cytoplasm&plasma membrane	cytoplasm&plasma membrane&nucleus	2.82288e-05	1.39721e-06	1.81131e-05	1	1	1	cytoplasm&plasma membrane	cytoplasm&plasma membrane&nucleus
ENSG00000122550	KLHL7	cytoplasm&plasma membrane	cytoplasm&plasma membrane	0.986523	0.800744	0.507274	0	0	0	cytoplasm&plasma membrane	cytoplasm&plasma membrane
ENSG00000122566	HNRNPA2B1	nucleus	cytoplasm&plasma membrane&nucleus;nucleus	5.39192e-05	0.0086221	1.96415e-08	1	1	1	nucleus	nucleus
ENSG00000122778	KIAA1549	cytoplasm&plasma membrane	cytoplasm&plasma membrane&nucleus	0.186894	0.0190866	0.00471394	0	1	1	cytoplasm&plasma membrane	cytoplasm&plasma membrane
ENSG00000122870	BICC1	cytoplasm&plasma membrane	cytoplasm&plasma membrane	0.769071	0.67555	0.666097	0	0	0	cytoplasm&plasma membrane	cytoplasm&plasma membrane
ENSG00000122971	ACADS	cytoplasm&plasma membrane	cytoplasm&plasma membrane	0.171737	0.275809	0.445564	0	0	0	cytoplasm&plasma membrane	cytoplasm&plasma membrane
ENSG00000123191	ATP7B	cytoplasm&plasma membrane	cytoplasm&plasma membrane	0.126677	0.00607776	0.00295614	0	1	1	cytoplasm&plasma membrane	cytoplasm&plasma membrane
ENSG00000123240	OPTN	cytoplasm&plasma membrane	cytoplasm&plasma membrane	0.201937	0.234844	0.39653	0	0	0	cytoplasm&plasma membrane	cytoplasm&plasma membrane
ENSG00000123268	ATF1	nucleus	nucleus	0.0216336	0.0566138	0.0320307	1	0	1	nucleus	nucleus
ENSG00000123453	SARDH	cytoplasm&plasma membrane	cytoplasm&plasma membrane	0.238334	0.430431	0.871081	0	0	0	cytoplasm&plasma membrane	cytoplasm&plasma membrane
ENSG00000123545	NDUFAF4	cytoplasm&plasma membrane	cytoplasm&plasma membrane	0.992906	0.0738996	0.0492814	0	0	1	cytoplasm&plasma membrane	cytoplasm&plasma membrane
ENSG00000123700	KCNJ2	cytoplasm&plasma membrane	cytoplasm&plasma membrane	0.114501	0.135862	0.154569	0	0	0	cytoplasm&plasma membrane	cytoplasm&plasma membrane
ENSG00000123815	COQ8B	cytoplasm&plasma membrane	cytoplasm&plasma membrane	0.0302079	4.44389e-05	1.35146e-05	1	1	1	cytoplasm&plasma membrane	cytoplasm&plasma membrane
ENSG00000124164	VAPB	cytoplasm&plasma membrane	cytoplasm&plasma membrane	0.0934171	0.0680244	0.0949555	0	0	0	cytoplasm&plasma membrane	cytoplasm&plasma membrane
ENSG00000124198	ARFGEF2	cytoplasm&plasma membrane	cytoplasm&plasma membrane	0.0462962	0.00474912	0.00240538	1	1	1	cytoplasm&plasma membrane	cytoplasm&plasma membrane
ENSG00000124299	PEPD	cytoplasm&plasma membrane	cytoplasm&plasma membrane	0.618919	0.190464	0.105689	0	0	0	cytoplasm&plasma membrane	cytoplasm&plasma membrane
ENSG00000124356	STAMBP	cytoplasm&plasma membrane&nucleus	cytoplasm&plasma membrane	0.760826	0.00235074	0.00281637	0	1	1	cytoplasm&plasma membrane&nucleus	cytoplasm&plasma membrane&nucleus
ENSG00000124486	USP9X	cytoplasm&plasma membrane	cytoplasm&plasma membrane&nucleus	0.0153255	0.0456065	0.0886877	1	1	0	cytoplasm&plasma membrane	cytoplasm&plasma membrane
ENSG00000124570	SERPINB6	cytoplasm&plasma membrane&nucleus	cytoplasm&plasma membrane&nucleus	0.0467056	0.309431	0.373692	1	0	0	cytoplasm&plasma membrane&nucleus	cytoplasm&plasma membrane&nucleus
ENSG00000124608	AARS2	cytoplasm&plasma membrane	cytoplasm&plasma membrane	0.189133	2.39796e-23	8.73982e-32	0	1	1	cytoplasm&plasma membrane&nucleus	cytoplasm&plasma membrane
ENSG00000124615	MOCS1	cytoplasm&plasma membrane	cytoplasm&plasma membrane	0.0878927	0.598415	0.430068	0	0	0	cytoplasm&plasma membrane	cytoplasm&plasma membrane
ENSG00000124788	ATXN1	cytoplasm&plasma membrane	cytoplasm&plasma membrane	0.673	2.29883e-07	1.62163e-07	0	1	1	cytoplasm&plasma membrane	cytoplasm&plasma membrane
ENSG00000125352	RNF113A	cytoplasm&plasma membrane&nucleus	cytoplasm&plasma membrane&nucleus	1.27777e-06	4.8603e-05	0.428106	1	1	0	cytoplasm&plasma membrane&nucleus	cytoplasm&plasma membrane&nucleus
ENSG00000125356	NDUFA1	cytoplasm&plasma membrane	cytoplasm&plasma membrane	0.0228983	0.00557613	0.00520006	1	1	1	cytoplasm&plasma membrane	cytoplasm&plasma membrane
ENSG00000125398	SOX9	nucleus	cytoplasm&plasma membrane&nucleus;nucleus	0.00245963	0.636175	0.0756362	1	0	0	cytoplasm&plasma membrane&nucleus	cytoplasm&plasma membrane&nucleus
ENSG00000125676	THOC2	nucleus	nucleus	0.0184067	0.109899	0.0308086	1	0	1	nucleus	nucleus
ENSG00000125863	MKKS	cytoplasm&plasma membrane;cytoplasm&plasma membrane&nucleus	cytoplasm&plasma membrane;cytoplasm&plasma membrane&nucleus	0.0399883	1.82076e-06	7.90516e-07	1	1	1	cytoplasm&plasma membrane&nucleus	cytoplasm&plasma membrane
ENSG00000125871	MGME1	cytoplasm&plasma membrane	cytoplasm&plasma membrane	0.535165	0.330185	0.345349	0	0	0	cytoplasm&plasma membrane	cytoplasm&plasma membrane
ENSG00000125965	GDF5	cytoplasm&plasma membrane	cytoplasm&plasma membrane	1.88087e-06	0.371877	0.284258	1	0	0	cytoplasm&plasma membrane	cytoplasm&plasma membrane
ENSG00000126088	UROD	cytoplasm&plasma membrane	cytoplasm&plasma membrane	0.00275974	2.93069e-14	1.44913e-14	1	1	1	cytoplasm&plasma membrane	cytoplasm&plasma membrane
ENSG00000126267	COX6B1	cytoplasm&plasma membrane	cytoplasm&plasma membrane	0.205935	0.182198	0.224689	0	0	0	cytoplasm&plasma membrane	cytoplasm&plasma membrane
ENSG00000126562	WNK4	cytoplasm&plasma membrane&nucleus	cytoplasm&plasma membrane	0.00387884	0.00291586	0.0032111	1	1	1	cytoplasm&plasma membrane	cytoplasm&plasma membrane
ENSG00000126814	TRMT5	nucleus	nucleus	0.000171685	0.12443	3.69077e-05	1	0	1	nucleus	cytoplasm&plasma membrane&nucleus
ENSG00000126934	MAP2K2	cytoplasm&plasma membrane	cytoplasm&plasma membrane	0.0672883	0.000630194	0.00155948	0	1	1	cytoplasm&plasma membrane	cytoplasm&plasma membrane
ENSG00000126945	HNRNPH2	nucleus	nucleus	8.23471e-06	0.0625055	7.68418e-06	1	0	1	nucleus	nucleus
ENSG00000126952	NXF5	cytoplasm&plasma membrane&nucleus	cytoplasm&plasma membrane&nucleus	0.160223	0.393266	0.184464	0	0	0	cytoplasm&plasma membrane	cytoplasm&plasma membrane&nucleus
ENSG00000127415	IDUA	cytoplasm&plasma membrane	cytoplasm&plasma membrane	0.178123	0.175862	0.431491	0	0	0	cytoplasm&plasma membrane	cytoplasm&plasma membrane
ENSG00000127472	PLA2G5	cytoplasm&plasma membrane	cytoplasm&plasma membrane&nucleus	0.0298525	0.021947	0.0425361	1	1	1	cytoplasm&plasma membrane	cytoplasm&plasma membrane
ENSG00000127554	GFER	cytoplasm&plasma membrane	cytoplasm&plasma membrane	0.761965	0.500382	0.358093	0	0	0	cytoplasm&plasma membrane	cytoplasm&plasma membrane
ENSG00000127616	SMARCA4	cytoplasm&plasma membrane&nucleus	nucleus	0.75577	0.0968651	0.645793	0	0	0	nucleus	nucleus
ENSG00000127824	TUBA4A	cytoplasm&plasma membrane	cytoplasm&plasma membrane;cytoplasm&plasma membrane&nucleus	0.0806544	0.0394066	0.0801171	0	1	0	cytoplasm&plasma membrane	cytoplasm&plasma membrane
ENSG00000127831	VIL1	cytoplasm&plasma membrane	cytoplasm&plasma membrane	5.05971e-06	0.0074216	0.0598341	1	1	0	cytoplasm&plasma membrane	cytoplasm&plasma membrane
ENSG00000127884	ECHS1	cytoplasm&plasma membrane	cytoplasm&plasma membrane	0.526706	0.822836	0.742703	0	0	0	cytoplasm&plasma membrane	cytoplasm&plasma membrane
ENSG00000127946	HIP1	cytoplasm&plasma membrane	cytoplasm&plasma membrane	0.582049	0.464986	0.428988	0	0	0	cytoplasm&plasma membrane	cytoplasm&plasma membrane
ENSG00000127948	POR	cytoplasm&plasma membrane	cytoplasm&plasma membrane	0.220624	0.523435	0.693422	0	0	0	cytoplasm&plasma membrane	cytoplasm&plasma membrane
ENSG00000128159	TUBGCP6	cytoplasm&plasma membrane	cytoplasm&plasma membrane	0.00354162	0.43721	0.240837	1	0	0	cytoplasm&plasma membrane	cytoplasm&plasma membrane
ENSG00000128422	KRT17	cytoplasm&plasma membrane	cytoplasm&plasma membrane	0.396548	0.818657	0.765475	0	0	0	cytoplasm&plasma membrane	cytoplasm&plasma membrane
ENSG00000128881	TTBK2	cytoplasm&plasma membrane	cytoplasm&plasma membrane	0.14568	0.172615	0.208845	0	0	0	cytoplasm&plasma membrane	cytoplasm&plasma membrane
ENSG00000128928	IVD	cytoplasm&plasma membrane	cytoplasm&plasma membrane	0.384066	0.244069	0.266589	0	0	0	cytoplasm&plasma membrane	cytoplasm&plasma membrane
ENSG00000129038	LOXL1	cytoplasm&plasma membrane	cytoplasm&plasma membrane	0.000192741	0.00155262	0.211543	1	1	0	cytoplasm&plasma membrane	cytoplasm&plasma membrane
ENSG00000129250	KIF1C	cytoplasm&plasma membrane;cytoplasm&plasma membrane&nucleus	cytoplasm&plasma membrane;cytoplasm&plasma membrane&nucleus	2.66256e-09	0.652512	0.025061	1	0	1	cytoplasm&plasma membrane	cytoplasm&plasma membrane
ENSG00000129696	TTI2	cytoplasm&plasma membrane	cytoplasm&plasma membrane	0.236114	0.0235765	0.000894085	0	1	1	cytoplasm&plasma membrane	cytoplasm&plasma membrane
ENSG00000129993	CBFA2T3	nucleus	nucleus	0.000201635	0.00117323	0.0261474	1	1	1	nucleus	nucleus
ENSG00000130037	KCNA5	cytoplasm&plasma membrane	cytoplasm&plasma membrane	3.22727e-06	6.6578e-14	1.25488e-11	1	1	1	cytoplasm&plasma membrane	cytoplasm&plasma membrane
ENSG00000130158	DOCK6	cytoplasm&plasma membrane	cytoplasm&plasma membrane	0.489349	0.881463	0.924739	0	0	0	cytoplasm&plasma membrane	cytoplasm&plasma membrane
ENSG00000130175	PRKCSH	cytoplasm&plasma membrane	cytoplasm&plasma membrane	0.286345	0.0817956	0.0834825	0	0	0	cytoplasm&plasma membrane	cytoplasm&plasma membrane
ENSG00000130299	GTPBP3	cytoplasm&plasma membrane	cytoplasm&plasma membrane	4.34905e-05	0.00901885	0.220791	1	1	0	cytoplasm&plasma membrane	cytoplasm&plasma membrane
ENSG00000130347	RTN4IP1	cytoplasm&plasma membrane	cytoplasm&plasma membrane;cytoplasm&plasma membrane&nucleus	0.00775621	0.0392086	0.203858	1	1	0	cytoplasm&plasma membrane&nucleus	cytoplasm&plasma membrane&nucleus
ENSG00000130348	QRSL1	cytoplasm&plasma membrane	cytoplasm&plasma membrane	0.0166535	0.185413	0.545346	1	0	0	cytoplasm&plasma membrane	cytoplasm&plasma membrane
ENSG00000130402	ACTN4	cytoplasm&plasma membrane	cytoplasm&plasma membrane	0.389613	0.0954119	0.0578308	0	0	0	cytoplasm&plasma membrane	cytoplasm&plasma membrane
ENSG00000130707	ASS1	cytoplasm&plasma membrane	cytoplasm&plasma membrane;cytoplasm&plasma membrane&nucleus	0.132106	0.408619	0.439862	0	0	0	cytoplasm&plasma membrane	cytoplasm&plasma membrane
ENSG00000130826	DKC1	nucleus	nucleus	0.0159979	0.739937	0.0100811	1	0	1	nucleus	nucleus
ENSG00000131844	MCCC2	cytoplasm&plasma membrane	cytoplasm&plasma membrane	0.000339729	0.127729	0.596053	1	0	0	cytoplasm&plasma membrane	cytoplasm&plasma membrane
ENSG00000132024	CC2D1A	cytoplasm&plasma membrane	cytoplasm&plasma membrane&nucleus	0.807136	0.000318269	0.00026908	0	1	1	cytoplasm&plasma membrane&nucleus	cytoplasm&plasma membrane
ENSG00000132170	PPARG	nucleus	nucleus	6.12325e-06	0.00773758	0.000278284	1	1	1	nucleus	nucleus
ENSG00000132646	PCNA	nucleus	cytoplasm&plasma membrane&nucleus;nucleus	4.01176e-15	0.00423101	9.5984e-06	1	1	1	nucleus	cytoplasm&plasma membrane&nucleus
ENSG00000133059	DSTYK	cytoplasm&plasma membrane	cytoplasm&plasma membrane	0.0762934	0.000170311	0.000700531	0	1	1	cytoplasm&plasma membrane	cytoplasm&plasma membrane
ENSG00000133216	EPHB2	cytoplasm&plasma membrane	cytoplasm&plasma membrane	0.00686446	0.0897928	0.672807	1	0	0	cytoplasm&plasma membrane	cytoplasm&plasma membrane
ENSG00000133315	MACROD1	cytoplasm&plasma membrane	cytoplasm&plasma membrane	0.0385519	0.453223	0.256312	1	0	0	cytoplasm&plasma membrane	cytoplasm&plasma membrane
ENSG00000133703	KRAS	cytoplasm&plasma membrane	cytoplasm&plasma membrane	0.0136232	0.00145714	0.00154409	1	1	1	cytoplasm&plasma membrane	cytoplasm&plasma membrane
ENSG00000133706	LARS	cytoplasm&plasma membrane	cytoplasm&plasma membrane	0.10682	0.0514554	0.0515937	0	0	0	cytoplasm&plasma membrane	cytoplasm&plasma membrane
ENSG00000133818	RRAS2	cytoplasm&plasma membrane&nucleus	cytoplasm&plasma membrane	0.0219934	3.25558e-11	5.51886e-09	1	1	1	cytoplasm&plasma membrane&nucleus	cytoplasm&plasma membrane
ENSG00000133835	HSD17B4	cytoplasm&plasma membrane	cytoplasm&plasma membrane	0.0384687	0.00635934	0.00585184	1	1	1	cytoplasm&plasma membrane	cytoplasm&plasma membrane
ENSG00000134242	PTPN22	cytoplasm&plasma membrane	cytoplasm&plasma membrane;cytoplasm&plasma membrane&nucleus	0.220196	0.0549886	0.0625547	0	0	0	cytoplasm&plasma membrane	cytoplasm&plasma membrane
ENSG00000134262	AP4B1	cytoplasm&plasma membrane	cytoplasm&plasma membrane	0.799222	0.661195	0.657592	0	0	0	cytoplasm&plasma membrane	cytoplasm&plasma membrane
ENSG00000134333	LDHA	cytoplasm&plasma membrane	cytoplasm&plasma membrane	0.943797	0.457096	0.461573	0	0	0	cytoplasm&plasma membrane&nucleus	cytoplasm&plasma membrane&nucleus
ENSG00000134452	FBXO18	nucleus	nucleus	2.17568e-14	1.06653e-09	0.00123057	1	1	1	nucleus	cytoplasm&plasma membrane
ENSG00000134569	LRP4	cytoplasm&plasma membrane	cytoplasm&plasma membrane&nucleus	0.00433338	0.000862175	0.00110703	1	1	1	cytoplasm&plasma membrane	cytoplasm&plasma membrane
ENSG00000134759	ELP2	cytoplasm&plasma membrane	cytoplasm&plasma membrane	0.367873	0.397395	0.827978	0	0	0	cytoplasm&plasma membrane	cytoplasm&plasma membrane
ENSG00000134851	TMEM165	cytoplasm&plasma membrane	cytoplasm&plasma membrane	0.0031878	0.69811	0.329011	1	0	0	cytoplasm&plasma membrane	cytoplasm&plasma membrane
ENSG00000134899	ERCC5	nucleus	nucleus	0.0405078	0.00164576	0.191356	1	1	0	nucleus	nucleus
ENSG00000135241	PNPLA8	cytoplasm&plasma membrane	cytoplasm&plasma membrane	0.196918	0.102204	0.126976	0	0	0	cytoplasm&plasma membrane	cytoplasm&plasma membrane
ENSG00000135318	NT5E	cytoplasm&plasma membrane	cytoplasm&plasma membrane	0.029448	0.0211425	0.0325217	1	1	1	cytoplasm&plasma membrane	cytoplasm&plasma membrane
ENSG00000135486	HNRNPA1	cytoplasm&plasma membrane&nucleus;nucleus	cytoplasm&plasma membrane&nucleus;nucleus	0.0170631	0.0230954	0.514713	1	1	0	nucleus	nucleus
ENSG00000135503	ACVR1B	cytoplasm&plasma membrane	cytoplasm&plasma membrane	0.0578409	0.00916217	0.0186533	0	1	1	cytoplasm&plasma membrane	cytoplasm&plasma membrane
ENSG00000135677	GNS	cytoplasm&plasma membrane	cytoplasm&plasma membrane	0.328135	0.265518	0.308262	0	0	0	cytoplasm&plasma membrane	cytoplasm&plasma membrane
ENSG00000135679	MDM2	cytoplasm&plasma membrane&nucleus;nucleus	cytoplasm&plasma membrane&nucleus;nucleus	0.67748	0.000952331	0.00829722	0	1	1	nucleus	cytoplasm&plasma membrane&nucleus
ENSG00000135766	EGLN1	cytoplasm&plasma membrane	cytoplasm&plasma membrane	0.260278	0.275197	0.397364	0	0	0	cytoplasm&plasma membrane	cytoplasm&plasma membrane
ENSG00000135821	GLUL	cytoplasm&plasma membrane	cytoplasm&plasma membrane	0.131284	0.0452988	0.0392514	0	1	1	cytoplasm&plasma membrane	cytoplasm&plasma membrane
ENSG00000135900	MRPL44	cytoplasm&plasma membrane	cytoplasm&plasma membrane	0.230863	0.36045	0.669701	0	0	0	cytoplasm&plasma membrane	cytoplasm&plasma membrane
ENSG00000136003	ISCU	cytoplasm&plasma membrane	cytoplasm&plasma membrane;cytoplasm&plasma membrane&nucleus	0.22875	0.430897	0.811153	0	0	0	cytoplasm&plasma membrane	cytoplasm&plasma membrane
ENSG00000136044	APPL2	cytoplasm&plasma membrane	cytoplasm&plasma membrane	0.0208385	0.0190534	0.158328	1	1	0	cytoplasm&plasma membrane	cytoplasm&plasma membrane
ENSG00000136051	WASHC4	cytoplasm&plasma membrane;nucleus	cytoplasm&plasma membrane;nucleus	2.17321e-08	4.91011e-07	0.182913	1	1	0	cytoplasm&plasma membrane	cytoplasm&plasma membrane
ENSG00000136111	TBC1D4	cytoplasm&plasma membrane	cytoplasm&plasma membrane	0.176482	0.152607	0.186934	0	0	0	cytoplasm&plasma membrane	cytoplasm&plasma membrane
ENSG00000136143	SUCLA2	cytoplasm&plasma membrane	cytoplasm&plasma membrane	0.293933	0.555473	0.510437	0	0	0	cytoplasm&plasma membrane	cytoplasm&plasma membrane
ENSG00000136158	SPRY2	cytoplasm&plasma membrane	cytoplasm&plasma membrane	0.209144	0.386189	0.64535	0	0	0	cytoplasm&plasma membrane	cytoplasm&plasma membrane
ENSG00000136280	CCM2	cytoplasm&plasma membrane	cytoplasm&plasma membrane	0.268517	0.187785	0.202329	0	0	0	cytoplasm&plasma membrane	cytoplasm&plasma membrane
ENSG00000136463	TACO1	cytoplasm&plasma membrane	cytoplasm&plasma membrane	1.24732e-15	2.211e-11	1.07293e-06	1	1	1	cytoplasm&plasma membrane	cytoplasm&plasma membrane
ENSG00000136492	BRIP1	nucleus	cytoplasm&plasma membrane&nucleus	0.405894	0.00295564	2.51772e-06	0	1	1	cytoplasm&plasma membrane&nucleus	cytoplasm&plasma membrane
ENSG00000136574	GATA4	cytoplasm&plasma membrane&nucleus	cytoplasm&plasma membrane&nucleus;nucleus	0.00710729	0.0901709	0.0114397	1	0	1	nucleus	nucleus
ENSG00000136631	VPS45	cytoplasm&plasma membrane	cytoplasm&plasma membrane	0.293514	0.115305	0.117097	0	0	0	cytoplasm&plasma membrane	cytoplasm&plasma membrane
ENSG00000136695	IL36RN	cytoplasm&plasma membrane	cytoplasm&plasma membrane	0.0880133	1.68453e-05	1.97371e-05	0	1	1	cytoplasm&plasma membrane	cytoplasm&plasma membrane&nucleus
ENSG00000136710	CCDC115	cytoplasm&plasma membrane	cytoplasm&plasma membrane	0.198558	0.315682	0.290341	0	0	0	cytoplasm&plasma membrane	cytoplasm&plasma membrane
ENSG00000136717	BIN1	cytoplasm&plasma membrane	cytoplasm&plasma membrane	0.00863051	2.05371e-07	6.00169e-11	1	1	1	cytoplasm&plasma membrane	cytoplasm&plasma membrane
ENSG00000136754	ABI1	cytoplasm&plasma membrane	cytoplasm&plasma membrane	2.89032e-05	0.00012509	0.000512802	1	1	1	cytoplasm&plasma membrane	cytoplasm&plasma membrane
ENSG00000136807	CDK9	nucleus	nucleus	2.02523e-05	0.00127235	0.0183376	1	1	1	nucleus	nucleus
ENSG00000136861	CDK5RAP2	cytoplasm&plasma membrane	cytoplasm&plasma membrane	0.10498	1.42302e-10	6.09373e-11	0	1	1	cytoplasm&plasma membrane&nucleus	cytoplasm&plasma membrane
ENSG00000137070	IL11RA	cytoplasm&plasma membrane	cytoplasm&plasma membrane;cytoplasm&plasma membrane&nucleus	0.108316	1.1644e-10	2.71715e-13	0	1	1	cytoplasm&plasma membrane&nucleus	cytoplasm&plasma membrane
ENSG00000137411	VARS2	cytoplasm&plasma membrane	cytoplasm&plasma membrane	0.029712	0.0342665	0.0864395	1	1	0	cytoplasm&plasma membrane	cytoplasm&plasma membrane
ENSG00000137474	MYO7A	cytoplasm&plasma membrane	cytoplasm&plasma membrane	0.0517268	0.0385555	0.129374	0	1	0	cytoplasm&plasma membrane	cytoplasm&plasma membrane
ENSG00000137513	NARS2	cytoplasm&plasma membrane	cytoplasm&plasma membrane	0.849103	3.72144e-18	2.65157e-20	0	1	1	cytoplasm&plasma membrane&nucleus	cytoplasm&plasma membrane
ENSG00000137601	NEK1	cytoplasm&plasma membrane	cytoplasm&plasma membrane	0.0420759	0.00150889	0.00141415	1	1	1	cytoplasm&plasma membrane	cytoplasm&plasma membrane
ENSG00000137642	SORL1	cytoplasm&plasma membrane	cytoplasm&plasma membrane	0.0624943	0.108625	0.00350243	0	0	1	cytoplasm&plasma membrane	cytoplasm&plasma membrane
ENSG00000137727	ARHGAP20	cytoplasm&plasma membrane	cytoplasm&plasma membrane	0.185335	0.258017	0.000131196	0	0	1	cytoplasm&plasma membrane	cytoplasm&plasma membrane
ENSG00000138029	HADHB	cytoplasm&plasma membrane	cytoplasm&plasma membrane;cytoplasm&plasma membrane&nucleus	0.0879194	0.0242408	0.0751602	0	1	0	cytoplasm&plasma membrane	cytoplasm&plasma membrane
ENSG00000138035	PNPT1	cytoplasm&plasma membrane	cytoplasm&plasma membrane	0.00417942	0.101415	0.142758	1	0	0	cytoplasm&plasma membrane	cytoplasm&plasma membrane
ENSG00000138095	LRPPRC	cytoplasm&plasma membrane	cytoplasm&plasma membrane;cytoplasm&plasma membrane&nucleus	1.22795e-07	0.000621142	3.49401e-07	1	1	1	cytoplasm&plasma membrane&nucleus	cytoplasm&plasma membrane
ENSG00000138363	ATIC	cytoplasm&plasma membrane	cytoplasm&plasma membrane	0.0270985	0.101713	0.0587492	1	0	0	cytoplasm&plasma membrane	cytoplasm&plasma membrane
ENSG00000138760	SCARB2	cytoplasm&plasma membrane	cytoplasm&plasma membrane	0.22532	0.0973143	0.0849403	0	0	0	cytoplasm&plasma membrane	cytoplasm&plasma membrane
ENSG00000138796	HADH	cytoplasm&plasma membrane	cytoplasm&plasma membrane	1.59009e-09	5.89216e-07	0.00121517	1	1	1	cytoplasm&plasma membrane	cytoplasm&plasma membrane
ENSG00000139131	YARS2	cytoplasm&plasma membrane	cytoplasm&plasma membrane	0.562236	0.639207	0.695474	0	0	0	cytoplasm&plasma membrane	cytoplasm&plasma membrane
ENSG00000139132	FGD4	cytoplasm&plasma membrane	cytoplasm&plasma membrane	0.0993075	0.173144	0.053884	0	0	0	cytoplasm&plasma membrane	cytoplasm&plasma membrane
ENSG00000139324	TMTC3	cytoplasm&plasma membrane	cytoplasm&plasma membrane	0.0447807	0.00323592	0.00875108	1	1	1	cytoplasm&plasma membrane	cytoplasm&plasma membrane
ENSG00000139428	MMAB	cytoplasm&plasma membrane	cytoplasm&plasma membrane	0.00483264	9.63078e-06	4.29396e-07	1	1	1	cytoplasm&plasma membrane	cytoplasm&plasma membrane
ENSG00000139687	RB1	nucleus	nucleus	1.99293e-07	0.010472	8.2589e-06	1	1	1	nucleus	nucleus
ENSG00000140262	TCF12	nucleus	cytoplasm&plasma membrane&nucleus;nucleus	9.3849e-09	0.954549	2.32378e-05	1	0	1	cytoplasm&plasma membrane&nucleus	cytoplasm&plasma membrane&nucleus
ENSG00000140416	TPM1	cytoplasm&plasma membrane	cytoplasm&plasma membrane	0.553765	0.631029	0.706146	0	0	0	cytoplasm&plasma membrane	cytoplasm&plasma membrane
ENSG00000140443	IGF1R	cytoplasm&plasma membrane	cytoplasm&plasma membrane	0.0377098	0.444755	0.707715	1	0	0	cytoplasm&plasma membrane	cytoplasm&plasma membrane
ENSG00000140563	MCTP2	cytoplasm&plasma membrane	cytoplasm&plasma membrane	0.00524987	0.328917	0.714803	1	0	0	cytoplasm&plasma membrane	cytoplasm&plasma membrane
ENSG00000140694	PARN	cytoplasm&plasma membrane&nucleus	nucleus	0.00712512	0.0165979	1.00135e-05	1	1	1	cytoplasm&plasma membrane&nucleus	nucleus
ENSG00000140740	UQCRC2	cytoplasm&plasma membrane	cytoplasm&plasma membrane	0.707846	0.942485	0.330297	0	0	0	cytoplasm&plasma membrane	cytoplasm&plasma membrane
ENSG00000140873	ADAMTS18	cytoplasm&plasma membrane	cytoplasm&plasma membrane	0.520476	0.0844742	0.0822595	0	0	0	cytoplasm&plasma membrane	cytoplasm&plasma membrane
ENSG00000141013	GAS8	cytoplasm&plasma membrane	cytoplasm&plasma membrane	0.06961	0.0889384	0.112757	0	0	0	cytoplasm&plasma membrane	cytoplasm&plasma membrane
ENSG00000141252	VPS53	cytoplasm&plasma membrane	cytoplasm&plasma membrane	0.220973	0.178304	0.15356	0	0	0	cytoplasm&plasma membrane	cytoplasm&plasma membrane
ENSG00000141378	PTRH2	cytoplasm&plasma membrane	cytoplasm&plasma membrane	0.395058	0.410272	0.640101	0	0	0	cytoplasm&plasma membrane	cytoplasm&plasma membrane
ENSG00000141380	SS18	cytoplasm&plasma membrane&nucleus;nucleus	nucleus	1.48588e-19	0.07602	1.25689e-18	1	0	1	cytoplasm&plasma membrane&nucleus	nucleus
ENSG00000141431	ASXL3	cytoplasm&plasma membrane	cytoplasm&plasma membrane	0.894698	0.236943	0.123194	0	0	0	cytoplasm&plasma membrane	cytoplasm&plasma membrane
ENSG00000141499	WRAP53	nucleus	nucleus	0.0204418	0.264458	0.00574817	1	0	1	nucleus	nucleus
ENSG00000141510	TP53	nucleus	nucleus	0.18536	0.00932406	0.0700793	0	1	0	nucleus	nucleus
ENSG00000141543	EIF4A3	cytoplasm&plasma membrane&nucleus	cytoplasm&plasma membrane&nucleus;nucleus	0.51902	0.00193651	0.0791518	0	1	0	cytoplasm&plasma membrane&nucleus	nucleus
ENSG00000141551	CSNK1D	cytoplasm&plasma membrane&nucleus	cytoplasm&plasma membrane&nucleus	0.949842	0.0338349	0.0275238	0	1	1	cytoplasm&plasma membrane&nucleus	cytoplasm&plasma membrane&nucleus
ENSG00000141867	BRD4	nucleus	nucleus	4.53967e-12	0.00159312	6.46033e-11	1	1	1	nucleus	nucleus
ENSG00000141985	SH3GL1	cytoplasm&plasma membrane	cytoplasm&plasma membrane	0.147816	0.150461	0.182412	0	0	0	cytoplasm&plasma membrane	cytoplasm&plasma membrane
ENSG00000142178	SIK1	cytoplasm&plasma membrane&nucleus	nucleus	0.00278793	0.0279773	0.00263004	1	1	1	cytoplasm&plasma membrane&nucleus	cytoplasm&plasma membrane&nucleus
ENSG00000142208	AKT1	nucleus	cytoplasm&plasma membrane&nucleus;nucleus	0.000354627	0.272771	2.90004e-08	1	0	1	cytoplasm&plasma membrane&nucleus	nucleus
ENSG00000142655	PEX14	cytoplasm&plasma membrane;cytoplasm&plasma membrane&nucleus	cytoplasm&plasma membrane;cytoplasm&plasma membrane&nucleus	0.0300581	4.4256e-10	2.16702e-11	1	1	1	cytoplasm&plasma membrane&nucleus	cytoplasm&plasma membrane
ENSG00000143294	PRCC	cytoplasm&plasma membrane&nucleus	cytoplasm&plasma membrane&nucleus	4.4033e-05	0.236941	3.30461e-06	1	0	1	cytoplasm&plasma membrane&nucleus	nucleus
ENSG00000143324	XPR1	cytoplasm&plasma membrane	cytoplasm&plasma membrane	0.0495397	0.313824	0.391771	1	0	0	cytoplasm&plasma membrane	cytoplasm&plasma membrane
ENSG00000143337	TOR1AIP1	cytoplasm&plasma membrane	cytoplasm&plasma membrane&nucleus	0.126505	0.00138788	0.00105625	0	1	1	cytoplasm&plasma membrane	cytoplasm&plasma membrane&nucleus
ENSG00000143373	ZNF687	cytoplasm&plasma membrane&nucleus	cytoplasm&plasma membrane&nucleus;nucleus	1.05051e-05	0.000775272	2.84256e-11	1	1	1	cytoplasm&plasma membrane&nucleus	cytoplasm&plasma membrane&nucleus
ENSG00000143390	RFX5	cytoplasm&plasma membrane&nucleus	nucleus	3.60735e-07	0.146128	7.41774e-09	1	0	1	nucleus	nucleus
ENSG00000143549	TPM3	cytoplasm&plasma membrane	cytoplasm&plasma membrane	0.553765	0.631029	0.706146	0	0	0	cytoplasm&plasma membrane	cytoplasm&plasma membrane
ENSG00000144354	CDCA7	cytoplasm&plasma membrane	cytoplasm&plasma membrane	0.16526	0.00227667	0.000265965	0	1	1	cytoplasm&plasma membrane	cytoplasm&plasma membrane
ENSG00000144381	HSPD1	cytoplasm&plasma membrane	cytoplasm&plasma membrane	0.152726	0.108005	0.220705	0	0	0	cytoplasm&plasma membrane	cytoplasm&plasma membrane
ENSG00000144535	DIS3L2	cytoplasm&plasma membrane	cytoplasm&plasma membrane	0.00201305	7.70238e-07	1.4482e-06	1	1	1	cytoplasm&plasma membrane	cytoplasm&plasma membrane
ENSG00000144730	IL17RD	cytoplasm&plasma membrane	cytoplasm&plasma membrane;cytoplasm&plasma membrane&nucleus	0.02574	0.972406	0.408107	1	0	0	cytoplasm&plasma membrane	cytoplasm&plasma membrane
ENSG00000145020	AMT	cytoplasm&plasma membrane	cytoplasm&plasma membrane;cytoplasm&plasma membrane&nucleus	0.133172	0.176916	0.224625	0	0	0	cytoplasm&plasma membrane	cytoplasm&plasma membrane
ENSG00000145022	TCTA	cytoplasm&plasma membrane	cytoplasm&plasma membrane	0.00963689	0.00346479	0.0305193	1	1	1	cytoplasm&plasma membrane	cytoplasm&plasma membrane
ENSG00000145216	FIP1L1	nucleus	nucleus	5.93026e-05	0.00194015	0.00598834	1	1	1	nucleus	nucleus
ENSG00000146085	MUT	cytoplasm&plasma membrane	cytoplasm&plasma membrane	0.0214655	0.00204902	0.00400014	1	1	1	cytoplasm&plasma membrane	cytoplasm&plasma membrane
ENSG00000146733	PSPH	cytoplasm&plasma membrane	cytoplasm&plasma membrane	0.0222794	0.0283237	0.551799	1	1	0	cytoplasm&plasma membrane	cytoplasm&plasma membrane
ENSG00000147044	CASK	cytoplasm&plasma membrane	cytoplasm&plasma membrane	0.0270045	0.00870324	0.015132	1	1	1	cytoplasm&plasma membrane	cytoplasm&plasma membrane
ENSG00000147050	KDM6A	nucleus	nucleus	0.0205865	0.0733121	0.136829	1	0	0	cytoplasm&plasma membrane&nucleus	nucleus
ENSG00000147123	NDUFB11	cytoplasm&plasma membrane	cytoplasm&plasma membrane	0.615942	0.196074	0.0500061	0	0	0	cytoplasm&plasma membrane	cytoplasm&plasma membrane
ENSG00000147130	ZMYM3	nucleus	nucleus	0.0410936	0.0648468	0.844693	1	0	0	cytoplasm&plasma membrane	cytoplasm&plasma membrane
ENSG00000147133	TAF1	nucleus	nucleus	5.59816e-05	0.0052877	0.000128376	1	1	1	nucleus	nucleus
ENSG00000147140	NONO	nucleus	nucleus	7.20361e-09	5.21364e-05	4.47049e-07	1	1	1	nucleus	nucleus
ENSG00000147202	DIAPH2	cytoplasm&plasma membrane	cytoplasm&plasma membrane	0.0186468	0.0357821	0.0595864	1	1	0	cytoplasm&plasma membrane	cytoplasm&plasma membrane
ENSG00000147274	RBMX	nucleus	nucleus	0.0251997	0.0964454	0.0967559	1	0	0	nucleus	nucleus
ENSG00000147471	PROSC	cytoplasm&plasma membrane	cytoplasm&plasma membrane	0.502439	0.00976403	0.00995507	0	1	1	cytoplasm&plasma membrane	cytoplasm&plasma membrane
ENSG00000147475	ERLIN2	cytoplasm&plasma membrane	cytoplasm&plasma membrane	0.336038	0.857434	0.701233	0	0	0	cytoplasm&plasma membrane	cytoplasm&plasma membrane
ENSG00000147548	NSD3	cytoplasm&plasma membrane	cytoplasm&plasma membrane	0.186053	1.0818e-06	3.8786e-07	0	1	1	cytoplasm&plasma membrane	cytoplasm&plasma membrane
ENSG00000147889	CDKN2A	cytoplasm&plasma membrane&nucleus	cytoplasm&plasma membrane	0.149551	1.67497e-06	0.000582941	0	1	1	cytoplasm&plasma membrane&nucleus	cytoplasm&plasma membrane
ENSG00000147894	C9orf72	cytoplasm&plasma membrane	cytoplasm&plasma membrane	0.128314	0.160443	0.0282085	0	0	1	cytoplasm&plasma membrane	cytoplasm&plasma membrane
ENSG00000147955	SIGMAR1	cytoplasm&plasma membrane	cytoplasm&plasma membrane	0.340811	0.0307539	0.0280748	0	1	1	cytoplasm&plasma membrane	cytoplasm&plasma membrane
ENSG00000148180	GSN	cytoplasm&plasma membrane	cytoplasm&plasma membrane	0.0193702	0.122109	0.591897	1	0	0	cytoplasm&plasma membrane	cytoplasm&plasma membrane
ENSG00000148290	SURF1	cytoplasm&plasma membrane	cytoplasm&plasma membrane	0.479132	0.988877	0.808893	0	0	0	cytoplasm&plasma membrane	cytoplasm&plasma membrane
ENSG00000148356	LRSAM1	cytoplasm&plasma membrane	cytoplasm&plasma membrane	0.0191935	0.000308438	0.000472057	1	1	1	cytoplasm&plasma membrane	cytoplasm&plasma membrane
ENSG00000148400	NOTCH1	cytoplasm&plasma membrane	cytoplasm&plasma membrane&nucleus	0.810314	0.0125935	0.0164093	0	1	1	cytoplasm&plasma membrane	cytoplasm&plasma membrane&nucleus
ENSG00000148606	POLR3A	cytoplasm&plasma membrane&nucleus	cytoplasm&plasma membrane&nucleus	0.279403	0.44341	0.324447	0	0	0	cytoplasm&plasma membrane&nucleus	cytoplasm&plasma membrane&nucleus
ENSG00000148700	ADD3	cytoplasm&plasma membrane	cytoplasm&plasma membrane	0.0749726	0.0569643	0.0723521	0	0	0	cytoplasm&plasma membrane	cytoplasm&plasma membrane
ENSG00000148737	TCF7L2	cytoplasm&plasma membrane&nucleus	cytoplasm&plasma membrane&nucleus	6.88145e-05	0.602547	2.9292e-12	1	0	1	cytoplasm&plasma membrane&nucleus	nucleus
ENSG00000149311	ATM	cytoplasm&plasma membrane&nucleus	cytoplasm&plasma membrane&nucleus	0.0307418	0.452814	0.0252207	1	0	1	cytoplasm&plasma membrane&nucleus	cytoplasm&plasma membrane&nucleus
ENSG00000149346	SLX4IP	cytoplasm&plasma membrane	nucleus	0.000263542	6.09663e-05	0.547517	1	1	0	cytoplasm&plasma membrane	cytoplasm&plasma membrane&nucleus
ENSG00000149925	ALDOA	cytoplasm&plasma membrane	cytoplasm&plasma membrane	0.988028	0.910214	0.654935	0	0	0	cytoplasm&plasma membrane	cytoplasm&plasma membrane
ENSG00000149968	MMP3	cytoplasm&plasma membrane	cytoplasm&plasma membrane	3.92533e-05	4.49712e-05	0.000517894	1	1	1	cytoplasm&plasma membrane	cytoplasm&plasma membrane
ENSG00000150347	ARID5B	cytoplasm&plasma membrane	cytoplasm&plasma membrane	0.782746	0.000207672	5.01841e-05	0	1	1	cytoplasm&plasma membrane	cytoplasm&plasma membrane
ENSG00000150768	DLAT	cytoplasm&plasma membrane	cytoplasm&plasma membrane	2.54961e-05	9.94095e-05	0.00291931	1	1	1	cytoplasm&plasma membrane	cytoplasm&plasma membrane
ENSG00000151148	UBE3B	cytoplasm&plasma membrane	cytoplasm&plasma membrane;cytoplasm&plasma membrane&nucleus	0.135617	2.16654e-11	2.00262e-11	0	1	1	cytoplasm&plasma membrane	cytoplasm&plasma membrane
ENSG00000151247	EIF4E	cytoplasm&plasma membrane	cytoplasm&plasma membrane	0.0525227	0.0551771	0.00590019	0	0	1	cytoplasm&plasma membrane	cytoplasm&plasma membrane
ENSG00000151491	EPS8	cytoplasm&plasma membrane	cytoplasm&plasma membrane	0.491252	0.199142	0.197853	0	0	0	cytoplasm&plasma membrane	cytoplasm&plasma membrane
ENSG00000151611	MMAA	cytoplasm&plasma membrane	cytoplasm&plasma membrane;cytoplasm&plasma membrane&nucleus	0.197056	0.00023905	0.000270916	0	1	1	cytoplasm&plasma membrane	cytoplasm&plasma membrane&nucleus
ENSG00000151694	ADAM17	cytoplasm&plasma membrane	cytoplasm&plasma membrane	0.086134	0.460556	0.656809	0	0	0	cytoplasm&plasma membrane	cytoplasm&plasma membrane
ENSG00000151779	NBAS	cytoplasm&plasma membrane	cytoplasm&plasma membrane	0.0607903	0.382213	0.90095	0	0	0	cytoplasm&plasma membrane	cytoplasm&plasma membrane
ENSG00000152234	ATP5A1	cytoplasm&plasma membrane	cytoplasm&plasma membrane	0.0722826	0.841209	0.711524	0	0	0	cytoplasm&plasma membrane	cytoplasm&plasma membrane
ENSG00000152422	XRCC4	nucleus	nucleus	0.00481395	0.294538	0.00653152	1	0	1	nucleus	nucleus
ENSG00000152556	PFKM	cytoplasm&plasma membrane	cytoplasm&plasma membrane	0.00930493	0.0057454	0.130298	1	1	0	cytoplasm&plasma membrane	cytoplasm&plasma membrane
ENSG00000152620	NADK2	cytoplasm&plasma membrane	cytoplasm&plasma membrane	0.105481	0.0921236	0.00399642	0	0	1	cytoplasm&plasma membrane	cytoplasm&plasma membrane
ENSG00000153201	RANBP2	cytoplasm&plasma membrane&nucleus	cytoplasm&plasma membrane&nucleus	5.39617e-06	3.4827e-08	2.06299e-05	1	1	1	cytoplasm&plasma membrane&nucleus	cytoplasm&plasma membrane
ENSG00000153487	ING1	cytoplasm&plasma membrane&nucleus	cytoplasm&plasma membrane&nucleus	0.000532781	0.00124282	1.21833e-09	1	1	1	cytoplasm&plasma membrane&nucleus	cytoplasm&plasma membrane
ENSG00000153574	RPIA	cytoplasm&plasma membrane	cytoplasm&plasma membrane&nucleus	3.47748e-06	0.0064043	0.0302592	1	1	1	cytoplasm&plasma membrane	cytoplasm&plasma membrane&nucleus
ENSG00000154310	TNIK	cytoplasm&plasma membrane	cytoplasm&plasma membrane	1.98083e-06	1.24002e-18	3.36645e-17	1	1	1	cytoplasm&plasma membrane	cytoplasm&plasma membrane
ENSG00000154864	PIEZO2	cytoplasm&plasma membrane	cytoplasm&plasma membrane	0.679208	0.328777	0.19479	0	0	0	cytoplasm&plasma membrane	cytoplasm&plasma membrane
ENSG00000155380	SLC16A1	cytoplasm&plasma membrane	cytoplasm&plasma membrane	0.807441	0.931867	0.952868	0	0	0	cytoplasm&plasma membrane	cytoplasm&plasma membrane
ENSG00000155906	RMND1	cytoplasm&plasma membrane;cytoplasm&plasma membrane&nucleus	cytoplasm&plasma membrane;cytoplasm&plasma membrane&nucleus	7.99861e-08	0.0717369	0.568022	1	0	0	cytoplasm&plasma membrane&nucleus	cytoplasm&plasma membrane
ENSG00000156110	ADK	cytoplasm&plasma membrane&nucleus	cytoplasm&plasma membrane;cytoplasm&plasma membrane&nucleus	0.120214	0.00300334	0.00210532	0	1	1	cytoplasm&plasma membrane	cytoplasm&plasma membrane
ENSG00000156467	UQCRB	cytoplasm&plasma membrane	cytoplasm&plasma membrane	0.687298	2.92979e-14	4.52015e-16	0	1	1	cytoplasm&plasma membrane	cytoplasm&plasma membrane
ENSG00000156515	HK1	cytoplasm&plasma membrane	cytoplasm&plasma membrane	0.460054	0.371092	0.335128	0	0	0	cytoplasm&plasma membrane	cytoplasm&plasma membrane
ENSG00000156650	KAT6B	cytoplasm&plasma membrane&nucleus	cytoplasm&plasma membrane&nucleus;nucleus	0.184735	0.0595325	0.571371	0	0	0	nucleus	nucleus
ENSG00000156831	NSMCE2	nucleus	nucleus	4.13094e-05	0.0751736	4.60668e-05	1	0	1	nucleus	nucleus
ENSG00000156973	PDE6D	cytoplasm&plasma membrane	cytoplasm&plasma membrane&nucleus	0.0624657	0.00354167	0.000600014	0	1	1	cytoplasm&plasma membrane&nucleus	cytoplasm&plasma membrane&nucleus
ENSG00000157184	CPT2	cytoplasm&plasma membrane	cytoplasm&plasma membrane	0.346234	0.00117697	5.90464e-05	0	1	1	cytoplasm&plasma membrane	cytoplasm&plasma membrane
ENSG00000157227	MMP14	cytoplasm&plasma membrane	cytoplasm&plasma membrane	0.000813104	0.00413002	0.155286	1	1	0	cytoplasm&plasma membrane	cytoplasm&plasma membrane
ENSG00000157483	MYO1E	cytoplasm&plasma membrane	cytoplasm&plasma membrane;cytoplasm&plasma membrane&nucleus	0.0282831	0.00948899	0.00481344	1	1	1	cytoplasm&plasma membrane&nucleus	cytoplasm&plasma membrane
ENSG00000157764	BRAF	cytoplasm&plasma membrane	cytoplasm&plasma membrane	0.107743	0.103761	0.116516	0	0	0	cytoplasm&plasma membrane	cytoplasm&plasma membrane
ENSG00000158158	CNNM4	cytoplasm&plasma membrane	cytoplasm&plasma membrane	0.616573	0.450446	0.252105	0	0	0	cytoplasm&plasma membrane	cytoplasm&plasma membrane
ENSG00000158290	CUL4B	cytoplasm&plasma membrane&nucleus	cytoplasm&plasma membrane&nucleus;nucleus	0.0107609	0.0135864	8.56118e-05	1	1	1	nucleus	nucleus
ENSG00000158406	HIST1H4H	nucleus	nucleus	0.01507	0.0353038	0.113092	1	1	0	nucleus	nucleus
ENSG00000158683	PKD1L1	cytoplasm&plasma membrane	cytoplasm&plasma membrane	0.162626	0.285117	0.465633	0	0	0	cytoplasm&plasma membrane	cytoplasm&plasma membrane
ENSG00000158828	PINK1	cytoplasm&plasma membrane	cytoplasm&plasma membrane	0.0141298	0.34353	0.236701	1	0	0	cytoplasm&plasma membrane	cytoplasm&plasma membrane
ENSG00000158864	NDUFS2	cytoplasm&plasma membrane	cytoplasm&plasma membrane	0.258733	0.882027	0.601806	0	0	0	cytoplasm&plasma membrane	cytoplasm&plasma membrane
ENSG00000159063	ALG8	cytoplasm&plasma membrane	cytoplasm&plasma membrane	0.337797	0.621131	0.0643025	0	0	0	cytoplasm&plasma membrane	cytoplasm&plasma membrane
ENSG00000159363	ATP13A2	cytoplasm&plasma membrane	cytoplasm&plasma membrane	0.0894196	0.0963979	0.119349	0	0	0	cytoplasm&plasma membrane	cytoplasm&plasma membrane
ENSG00000159921	GNE	cytoplasm&plasma membrane	cytoplasm&plasma membrane;cytoplasm&plasma membrane&nucleus	0.0277218	0.407365	0.475372	1	0	0	cytoplasm&plasma membrane	cytoplasm&plasma membrane
ENSG00000160050	CCDC28B	cytoplasm&plasma membrane	cytoplasm&plasma membrane	0.174215	1.04902e-08	7.77088e-10	0	1	1	cytoplasm&plasma membrane&nucleus	cytoplasm&plasma membrane
ENSG00000160111	CPAMD8	cytoplasm&plasma membrane	cytoplasm&plasma membrane	0.0371678	0.108669	0.311006	1	0	0	cytoplasm&plasma membrane	cytoplasm&plasma membrane
ENSG00000160285	LSS	cytoplasm&plasma membrane	cytoplasm&plasma membrane	0.212552	0.000939535	0.000327883	0	1	1	cytoplasm&plasma membrane	cytoplasm&plasma membrane
ENSG00000160688	FLAD1	cytoplasm&plasma membrane	cytoplasm&plasma membrane	0.460068	0.767073	0.670721	0	0	0	cytoplasm&plasma membrane	cytoplasm&plasma membrane
ENSG00000160695	VPS11	cytoplasm&plasma membrane	cytoplasm&plasma membrane	0.719995	0.269001	0.175277	0	0	0	cytoplasm&plasma membrane	cytoplasm&plasma membrane
ENSG00000160710	ADAR	nucleus	nucleus	1.02639e-06	0.0648467	1.17157e-08	1	0	1	nucleus	nucleus
ENSG00000160789	LMNA	cytoplasm&plasma membrane&nucleus	cytoplasm&plasma membrane&nucleus	0.0103161	4.90144e-06	0.00011604	1	1	1	cytoplasm&plasma membrane&nucleus	cytoplasm&plasma membrane
ENSG00000160867	FGFR4	cytoplasm&plasma membrane	cytoplasm&plasma membrane	0.000199235	1.55128e-06	4.65902e-06	1	1	1	cytoplasm&plasma membrane	cytoplasm&plasma membrane
ENSG00000161202	DVL3	cytoplasm&plasma membrane	cytoplasm&plasma membrane	0.0398935	0.150396	0.231956	1	0	0	cytoplasm&plasma membrane	cytoplasm&plasma membrane
ENSG00000161217	PCYT1A	nucleus	nucleus	9.059e-06	0.000692943	1.34857e-05	1	1	1	nucleus	nucleus
ENSG00000161533	ACOX1	cytoplasm&plasma membrane&nucleus	cytoplasm&plasma membrane&nucleus	0.25128	0.433413	0.886268	0	0	0	cytoplasm&plasma membrane	cytoplasm&plasma membrane
ENSG00000161904	LEMD2	cytoplasm&plasma membrane&nucleus	cytoplasm&plasma membrane&nucleus	0.00655699	0.000104378	0.00249791	1	1	1	cytoplasm&plasma membrane&nucleus	cytoplasm&plasma membrane
ENSG00000161970	RPL26	cytoplasm&plasma membrane	cytoplasm&plasma membrane;cytoplasm&plasma membrane&nucleus	0.545631	0.500041	0.533285	0	0	0	cytoplasm&plasma membrane	cytoplasm&plasma membrane
ENSG00000162129	CLPB	cytoplasm&plasma membrane	cytoplasm&plasma membrane	0.22594	0.305106	0.369113	0	0	0	cytoplasm&plasma membrane	cytoplasm&plasma membrane
ENSG00000162430	SELENON	cytoplasm&plasma membrane	cytoplasm&plasma membrane	0.484225	0.517199	0.574159	0	0	0	cytoplasm&plasma membrane	cytoplasm&plasma membrane
ENSG00000162676	GFI1	cytoplasm&plasma membrane&nucleus	nucleus	0.833848	0.0544383	0.235661	0	0	0	cytoplasm&plasma membrane&nucleus	cytoplasm&plasma membrane&nucleus
ENSG00000162735	PEX19	cytoplasm&plasma membrane	cytoplasm&plasma membrane	0.00697175	0.0137591	0.0162583	1	1	1	cytoplasm&plasma membrane	cytoplasm&plasma membrane
ENSG00000162775	RBM15	cytoplasm&plasma membrane&nucleus;nucleus	cytoplasm&plasma membrane&nucleus;nucleus	0.761626	5.1015e-10	2.46293e-07	0	1	1	cytoplasm&plasma membrane&nucleus	cytoplasm&plasma membrane
ENSG00000162885	B3GALNT2	cytoplasm&plasma membrane	cytoplasm&plasma membrane	0.00164479	0.00953138	0.0164672	1	1	1	cytoplasm&plasma membrane	cytoplasm&plasma membrane&nucleus
ENSG00000162928	PEX13	cytoplasm&plasma membrane	cytoplasm&plasma membrane	0.188582	0.0882462	0.0877979	0	0	0	cytoplasm&plasma membrane	cytoplasm&plasma membrane
ENSG00000163104	SMARCAD1	nucleus	nucleus	0.240213	0.253801	0.00392593	0	0	1	nucleus	nucleus
ENSG00000163161	ERCC3	cytoplasm&plasma membrane&nucleus	nucleus	0.00064728	0.00894341	0.000444753	1	1	1	cytoplasm&plasma membrane&nucleus	cytoplasm&plasma membrane&nucleus
ENSG00000163347	CLDN1	cytoplasm&plasma membrane	cytoplasm&plasma membrane	0.697011	0.00877181	0.00596326	0	1	1	cytoplasm&plasma membrane	cytoplasm&plasma membrane
ENSG00000163541	SUCLG1	cytoplasm&plasma membrane	cytoplasm&plasma membrane	0.0337434	0.358668	0.0502374	1	0	0	cytoplasm&plasma membrane	cytoplasm&plasma membrane
ENSG00000163666	HESX1	nucleus	nucleus	7.85282e-05	0.793832	0.000102747	1	0	1	cytoplasm&plasma membrane&nucleus	nucleus
ENSG00000163703	CRELD1	cytoplasm&plasma membrane	cytoplasm&plasma membrane	0.0784251	0.0170199	0.0169982	0	1	1	cytoplasm&plasma membrane	cytoplasm&plasma membrane
ENSG00000163755	HPS3	cytoplasm&plasma membrane	cytoplasm&plasma membrane	0.177021	0.0482153	0.0228584	0	1	1	cytoplasm&plasma membrane	cytoplasm&plasma membrane
ENSG00000163795	ZNF513	cytoplasm&plasma membrane	cytoplasm&plasma membrane	0.178396	0.993124	0.554614	0	0	0	cytoplasm&plasma membrane	cytoplasm&plasma membrane
ENSG00000163820	FYCO1	cytoplasm&plasma membrane	cytoplasm&plasma membrane	0.145226	0.0585744	0.0605242	0	0	0	cytoplasm&plasma membrane	cytoplasm&plasma membrane
ENSG00000163848	ZNF148	nucleus	cytoplasm&plasma membrane&nucleus;nucleus	0.136782	0.0015474	0.176534	0	1	0	cytoplasm&plasma membrane&nucleus	cytoplasm&plasma membrane&nucleus
ENSG00000163913	IFT122	cytoplasm&plasma membrane	cytoplasm&plasma membrane	0.498898	0.262044	0.270074	0	0	0	cytoplasm&plasma membrane	cytoplasm&plasma membrane
ENSG00000163932	PRKCD	cytoplasm&plasma membrane	cytoplasm&plasma membrane;cytoplasm&plasma membrane&nucleus	0.388016	0.52873	0.29072	0	0	0	cytoplasm&plasma membrane	cytoplasm&plasma membrane
ENSG00000164022	AIMP1	cytoplasm&plasma membrane	cytoplasm&plasma membrane	0.00597367	0.0021478	0.0187846	1	1	1	cytoplasm&plasma membrane	cytoplasm&plasma membrane
ENSG00000164116	GUCY1A3	cytoplasm&plasma membrane	cytoplasm&plasma membrane	0.611043	0.0181833	0.0166985	0	1	1	cytoplasm&plasma membrane	cytoplasm&plasma membrane
ENSG00000164405	UQCRQ	cytoplasm&plasma membrane	cytoplasm&plasma membrane	0.279362	0.393781	0.515696	0	0	0	cytoplasm&plasma membrane	cytoplasm&plasma membrane
ENSG00000164442	CITED2	nucleus	nucleus	0.000455778	0.0233779	0.00076853	1	1	1	nucleus	nucleus
ENSG00000164494	PDSS2	cytoplasm&plasma membrane	cytoplasm&plasma membrane	0.341361	0.547292	0.670048	0	0	0	cytoplasm&plasma membrane	cytoplasm&plasma membrane
ENSG00000164597	COG5	cytoplasm&plasma membrane	cytoplasm&plasma membrane	0.546742	0.936922	0.401497	0	0	0	cytoplasm&plasma membrane	cytoplasm&plasma membrane
ENSG00000164754	RAD21	cytoplasm&plasma membrane&nucleus;nucleus	cytoplasm&plasma membrane&nucleus;nucleus	9.9244e-06	0.00532877	2.2181e-05	1	1	1	nucleus	nucleus
ENSG00000164930	FZD6	cytoplasm&plasma membrane	cytoplasm&plasma membrane	0.673031	0.602719	0.609896	0	0	0	cytoplasm&plasma membrane	cytoplasm&plasma membrane
ENSG00000164951	PDP1	cytoplasm&plasma membrane	cytoplasm&plasma membrane	0.356508	0.00820655	0.00477682	0	1	1	cytoplasm&plasma membrane	cytoplasm&plasma membrane
ENSG00000164985	PSIP1	nucleus	cytoplasm&plasma membrane&nucleus;nucleus	0.00162312	0.0112497	0.0189478	1	1	1	nucleus	nucleus
ENSG00000165060	FXN	cytoplasm&plasma membrane	cytoplasm&plasma membrane	0.915758	0.413008	0.289164	0	0	0	cytoplasm&plasma membrane	cytoplasm&plasma membrane
ENSG00000165102	HGSNAT	cytoplasm&plasma membrane	cytoplasm&plasma membrane	0.40989	0.127457	0.089538	0	0	0	cytoplasm&plasma membrane	cytoplasm&plasma membrane
ENSG00000165119	HNRNPK	cytoplasm&plasma membrane&nucleus	cytoplasm&plasma membrane&nucleus;nucleus	0.0148376	0.00278505	0.642506	1	1	0	cytoplasm&plasma membrane&nucleus	cytoplasm&plasma membrane&nucleus
ENSG00000165138	ANKS6	cytoplasm&plasma membrane	cytoplasm&plasma membrane	0.140591	0.394502	0.596052	0	0	0	cytoplasm&plasma membrane	cytoplasm&plasma membrane
ENSG00000165215	CLDN3	cytoplasm&plasma membrane	cytoplasm&plasma membrane	0.115701	0.0889874	0.0954444	0	0	0	cytoplasm&plasma membrane	cytoplasm&plasma membrane
ENSG00000165280	VCP	cytoplasm&plasma membrane&nucleus	cytoplasm&plasma membrane&nucleus	0.347802	5.57181e-13	3.39549e-15	0	1	1	cytoplasm&plasma membrane&nucleus	cytoplasm&plasma membrane
ENSG00000165304	MELK	cytoplasm&plasma membrane	cytoplasm&plasma membrane;cytoplasm&plasma membrane&nucleus	6.6178e-05	0.364742	0.0692644	1	0	0	cytoplasm&plasma membrane	cytoplasm&plasma membrane
ENSG00000165458	INPPL1	cytoplasm&plasma membrane	cytoplasm&plasma membrane	0.877847	4.16664e-07	1.49487e-07	0	1	1	cytoplasm&plasma membrane	cytoplasm&plasma membrane
ENSG00000165671	NSD1	nucleus	nucleus	0.216032	0.00411494	0.00197325	0	1	1	cytoplasm&plasma membrane&nucleus	nucleus
ENSG00000165688	PMPCA	cytoplasm&plasma membrane	cytoplasm&plasma membrane	0.279502	0.148994	0.15734	0	0	0	cytoplasm&plasma membrane	cytoplasm&plasma membrane
ENSG00000165699	TSC1	cytoplasm&plasma membrane	cytoplasm&plasma membrane	0.210614	0.272453	0.31585	0	0	0	cytoplasm&plasma membrane	cytoplasm&plasma membrane
ENSG00000165704	HPRT1	cytoplasm&plasma membrane	cytoplasm&plasma membrane	1.05347e-10	1.02061e-09	0.000390385	1	1	1	cytoplasm&plasma membrane	cytoplasm&plasma membrane
ENSG00000165731	RET	cytoplasm&plasma membrane	cytoplasm&plasma membrane	0.000843333	2.66132e-06	4.44575e-05	1	1	1	cytoplasm&plasma membrane	cytoplasm&plasma membrane
ENSG00000165898	ISCA2	cytoplasm&plasma membrane	cytoplasm&plasma membrane	0.636951	1.31793e-09	1.03901e-09	0	1	1	cytoplasm&plasma membrane	cytoplasm&plasma membrane
ENSG00000166140	ZFYVE19	cytoplasm&plasma membrane;cytoplasm&plasma membrane&nucleus	cytoplasm&plasma membrane;cytoplasm&plasma membrane&nucleus	0.0729	2.22428e-06	1.06344e-06	0	1	1	cytoplasm&plasma membrane&nucleus	cytoplasm&plasma membrane
ENSG00000166326	TRIM44	cytoplasm&plasma membrane	cytoplasm&plasma membrane	0.485658	0.000486716	0.000322494	0	1	1	cytoplasm&plasma membrane	cytoplasm&plasma membrane
ENSG00000166341	DCHS1	cytoplasm&plasma membrane	cytoplasm&plasma membrane	0.201018	2.89132e-05	3.14849e-07	0	1	1	cytoplasm&plasma membrane	cytoplasm&plasma membrane
ENSG00000166685	COG1	cytoplasm&plasma membrane	cytoplasm&plasma membrane	0.47124	0.334674	0.229584	0	0	0	cytoplasm&plasma membrane	cytoplasm&plasma membrane
ENSG00000166801	FAM111A	cytoplasm&plasma membrane&nucleus	cytoplasm&plasma membrane	0.317284	0.291859	0.399602	0	0	0	cytoplasm&plasma membrane	cytoplasm&plasma membrane
ENSG00000166986	MARS	cytoplasm&plasma membrane	cytoplasm&plasma membrane	0.0857653	0.0333226	0.0290465	0	1	1	cytoplasm&plasma membrane	cytoplasm&plasma membrane
ENSG00000167113	COQ4	cytoplasm&plasma membrane	cytoplasm&plasma membrane	0.287619	0.101269	5.32451e-06	0	0	1	cytoplasm&plasma membrane	cytoplasm&plasma membrane
ENSG00000167114	SLC27A4	cytoplasm&plasma membrane	cytoplasm&plasma membrane	0.261168	0.850708	0.823636	0	0	0	cytoplasm&plasma membrane	cytoplasm&plasma membrane
ENSG00000167186	COQ7	cytoplasm&plasma membrane	cytoplasm&plasma membrane	0.083564	0.351152	0.0237819	0	0	1	cytoplasm&plasma membrane	cytoplasm&plasma membrane
ENSG00000167258	CDK12	nucleus	cytoplasm&plasma membrane&nucleus;nucleus	0.00690154	0.065934	0.0172813	1	0	1	nucleus	nucleus
ENSG00000167306	MYO5B	cytoplasm&plasma membrane	cytoplasm&plasma membrane	0.0354151	0.363489	0.569492	1	0	0	cytoplasm&plasma membrane	cytoplasm&plasma membrane
ENSG00000167323	STIM1	cytoplasm&plasma membrane	cytoplasm&plasma membrane	0.14558	0.0183055	0.0298581	0	1	1	cytoplasm&plasma membrane	cytoplasm&plasma membrane
ENSG00000167513	CDT1	nucleus	cytoplasm&plasma membrane&nucleus;nucleus	1.28756e-06	0.434204	9.81841e-08	1	0	1	nucleus	nucleus
ENSG00000167522	ANKRD11	cytoplasm&plasma membrane&nucleus	cytoplasm&plasma membrane&nucleus	0.282572	0.000135197	0.00639335	0	1	1	cytoplasm&plasma membrane&nucleus	cytoplasm&plasma membrane&nucleus
ENSG00000167552	TUBA1A	cytoplasm&plasma membrane	cytoplasm&plasma membrane	0.106871	0.0717709	0.0856644	0	0	0	cytoplasm&plasma membrane	cytoplasm&plasma membrane
ENSG00000167634	NLRP7	cytoplasm&plasma membrane&nucleus	cytoplasm&plasma membrane	0.00459236	0.623669	0.432018	1	0	0	cytoplasm&plasma membrane	cytoplasm&plasma membrane&nucleus
ENSG00000167658	EEF2	cytoplasm&plasma membrane	cytoplasm&plasma membrane	0.0639804	0.00418223	0.00703731	0	1	1	cytoplasm&plasma membrane	cytoplasm&plasma membrane
ENSG00000167711	SERPINF2	cytoplasm&plasma membrane	cytoplasm&plasma membrane	0.385177	0.0819336	0.0237077	0	0	1	cytoplasm&plasma membrane	cytoplasm&plasma membrane
ENSG00000167716	WDR81	nucleus	nucleus	4.37009e-05	0.0104394	3.84558e-05	1	1	1	nucleus	nucleus
ENSG00000167768	KRT1	cytoplasm&plasma membrane	cytoplasm&plasma membrane	0.384613	0.080524	0.0630952	0	0	0	cytoplasm&plasma membrane	cytoplasm&plasma membrane
ENSG00000167985	SDHAF2	cytoplasm&plasma membrane	cytoplasm&plasma membrane	0.0272073	0.127342	0.204391	1	0	0	cytoplasm&plasma membrane	cytoplasm&plasma membrane
ENSG00000168014	C2CD3	cytoplasm&plasma membrane	cytoplasm&plasma membrane	0.144323	0.131522	0.15066	0	0	0	cytoplasm&plasma membrane	cytoplasm&plasma membrane
ENSG00000168028	RPSA	cytoplasm&plasma membrane	cytoplasm&plasma membrane	0.570704	0.597405	0.619932	0	0	0	cytoplasm&plasma membrane	cytoplasm&plasma membrane
ENSG00000168036	CTNNB1	cytoplasm&plasma membrane	cytoplasm&plasma membrane;cytoplasm&plasma membrane&nucleus	0.0231487	0.0756974	0.150906	1	0	0	cytoplasm&plasma membrane	cytoplasm&plasma membrane
ENSG00000168237	GLYCTK	cytoplasm&plasma membrane	cytoplasm&plasma membrane	0.00183003	0.27162	0.968537	1	0	0	cytoplasm&plasma membrane	cytoplasm&plasma membrane
ENSG00000168275	COA6	cytoplasm&plasma membrane	cytoplasm&plasma membrane	0.398311	0.0821129	0.128339	0	0	0	cytoplasm&plasma membrane	cytoplasm&plasma membrane
ENSG00000168291	PDHB	cytoplasm&plasma membrane	cytoplasm&plasma membrane	0.258235	0.228451	0.438782	0	0	0	cytoplasm&plasma membrane	cytoplasm&plasma membrane
ENSG00000168394	TAP1	cytoplasm&plasma membrane	cytoplasm&plasma membrane	0.309327	0.257305	0.108172	0	0	0	cytoplasm&plasma membrane	cytoplasm&plasma membrane
ENSG00000168434	COG7	cytoplasm&plasma membrane	cytoplasm&plasma membrane	0.296351	0.068512	0.0307342	0	0	1	cytoplasm&plasma membrane	cytoplasm&plasma membrane
ENSG00000168575	SLC20A2	cytoplasm&plasma membrane	cytoplasm&plasma membrane	0.126471	0.248078	0.30313	0	0	0	cytoplasm&plasma membrane	cytoplasm&plasma membrane
ENSG00000168646	AXIN2	cytoplasm&plasma membrane&nucleus	cytoplasm&plasma membrane&nucleus	0.00721237	0.00275681	0.0306244	1	1	1	cytoplasm&plasma membrane&nucleus	cytoplasm&plasma membrane&nucleus
ENSG00000168769	TET2	nucleus	nucleus	0.00826691	0.0622796	0.164816	1	0	0	cytoplasm&plasma membrane&nucleus	cytoplasm&plasma membrane&nucleus
ENSG00000168827	GFM1	cytoplasm&plasma membrane	cytoplasm&plasma membrane	0.108546	0.0200399	0.0265255	0	1	1	cytoplasm&plasma membrane	cytoplasm&plasma membrane
ENSG00000169071	ROR2	cytoplasm&plasma membrane	cytoplasm&plasma membrane	0.0532175	0.295124	0.368082	0	0	0	cytoplasm&plasma membrane	cytoplasm&plasma membrane
ENSG00000169087	HSPBAP1	cytoplasm&plasma membrane	cytoplasm&plasma membrane	0.811085	0.772985	0.790649	0	0	0	cytoplasm&plasma membrane	cytoplasm&plasma membrane
ENSG00000169184	MN1	cytoplasm&plasma membrane&nucleus	nucleus	0.094476	0.371439	0.100713	0	0	0	nucleus	cytoplasm&plasma membrane
ENSG00000169218	RSPO1	cytoplasm&plasma membrane	cytoplasm&plasma membrane&nucleus;nucleus	0.0435065	0.0306358	0.195352	1	1	0	cytoplasm&plasma membrane	cytoplasm&plasma membrane
ENSG00000169432	SCN9A	cytoplasm&plasma membrane	cytoplasm&plasma membrane	0.00149803	0.000808128	0.00104502	1	1	1	cytoplasm&plasma membrane	cytoplasm&plasma membrane
ENSG00000169515	CCDC8	cytoplasm&plasma membrane	cytoplasm&plasma membrane	0.845175	0.020649	0.0104631	0	1	1	cytoplasm&plasma membrane	cytoplasm&plasma membrane
ENSG00000169562	GJB1	cytoplasm&plasma membrane	cytoplasm&plasma membrane	0.252348	0.968318	0.769808	0	0	0	cytoplasm&plasma membrane	cytoplasm&plasma membrane
ENSG00000169607	CKAP2L	cytoplasm&plasma membrane;cytoplasm&plasma membrane&nucleus	cytoplasm&plasma membrane;cytoplasm&plasma membrane&nucleus	0.00239909	4.05815e-12	2.96623e-11	1	1	1	cytoplasm&plasma membrane&nucleus	cytoplasm&plasma membrane
ENSG00000169692	AGPAT2	cytoplasm&plasma membrane	cytoplasm&plasma membrane	0.134414	0.270451	0.38371	0	0	0	cytoplasm&plasma membrane	cytoplasm&plasma membrane
ENSG00000170266	GLB1	cytoplasm&plasma membrane	cytoplasm&plasma membrane	0.0508128	0.0100761	0.0311628	0	1	1	cytoplasm&plasma membrane	cytoplasm&plasma membrane
ENSG00000170275	CRTAP	cytoplasm&plasma membrane	cytoplasm&plasma membrane;cytoplasm&plasma membrane&nucleus	0.00170846	0.00567148	0.00125402	1	1	1	cytoplasm&plasma membrane	cytoplasm&plasma membrane
ENSG00000170421	KRT8	cytoplasm&plasma membrane	cytoplasm&plasma membrane	0.14568	0.172615	0.208845	0	0	0	cytoplasm&plasma membrane	cytoplasm&plasma membrane
ENSG00000170445	HARS	cytoplasm&plasma membrane	cytoplasm&plasma membrane	0.597772	0.0473645	0.0384217	0	1	1	cytoplasm&plasma membrane	cytoplasm&plasma membrane
ENSG00000171155	C1GALT1C1	cytoplasm&plasma membrane	cytoplasm&plasma membrane	0.0744489	0.00677318	0.0130281	0	1	1	cytoplasm&plasma membrane	cytoplasm&plasma membrane
ENSG00000171202	TMEM126A	cytoplasm&plasma membrane	cytoplasm&plasma membrane	0.441519	0.267791	0.269	0	0	0	cytoplasm&plasma membrane	cytoplasm&plasma membrane
ENSG00000171302	CANT1	cytoplasm&plasma membrane	cytoplasm&plasma membrane	0.00382868	0.0156884	0.281916	1	1	0	cytoplasm&plasma membrane	cytoplasm&plasma membrane
ENSG00000171723	GPHN	cytoplasm&plasma membrane	cytoplasm&plasma membrane	0.717183	0.606729	0.618297	0	0	0	cytoplasm&plasma membrane	cytoplasm&plasma membrane
ENSG00000171793	CTPS1	cytoplasm&plasma membrane	cytoplasm&plasma membrane;cytoplasm&plasma membrane&nucleus	0.479379	4.48085e-20	5.78689e-21	0	1	1	cytoplasm&plasma membrane&nucleus	cytoplasm&plasma membrane
ENSG00000171863	RPS7	cytoplasm&plasma membrane	cytoplasm&plasma membrane;cytoplasm&plasma membrane&nucleus	0.040583	0.0294203	0.0332397	1	1	1	cytoplasm&plasma membrane	cytoplasm&plasma membrane
ENSG00000172062	SMN1	cytoplasm&plasma membrane&nucleus	cytoplasm&plasma membrane&nucleus	0.04403	6.64743e-06	4.04782e-06	1	1	1	cytoplasm&plasma membrane&nucleus	cytoplasm&plasma membrane&nucleus
ENSG00000172071	EIF2AK3	cytoplasm&plasma membrane	cytoplasm&plasma membrane	0.00152341	0.000322895	0.00260729	1	1	1	cytoplasm&plasma membrane	cytoplasm&plasma membrane
ENSG00000172115	CYCS	cytoplasm&plasma membrane	cytoplasm&plasma membrane	0.0775147	0.123547	0.0319967	0	0	1	cytoplasm&plasma membrane	cytoplasm&plasma membrane
ENSG00000172409	CLP1	nucleus	nucleus	0.335575	0.00945488	0.193779	0	1	0	nucleus	nucleus
ENSG00000172936	MYD88	cytoplasm&plasma membrane	cytoplasm&plasma membrane	0.365373	6.86006e-05	5.02496e-05	0	1	1	cytoplasm&plasma membrane	cytoplasm&plasma membrane
ENSG00000173039	RELA	cytoplasm&plasma membrane	cytoplasm&plasma membrane	0.170983	0.0844086	0.0930672	0	0	0	cytoplasm&plasma membrane	cytoplasm&plasma membrane
ENSG00000173040	EVC2	cytoplasm&plasma membrane;nucleus	cytoplasm&plasma membrane;nucleus	3.32488e-05	0.000149641	0.684381	1	1	0	cytoplasm&plasma membrane	cytoplasm&plasma membrane
ENSG00000173599	PC	cytoplasm&plasma membrane	cytoplasm&plasma membrane	1.46636e-06	9.54098e-07	0.000274103	1	1	1	cytoplasm&plasma membrane	cytoplasm&plasma membrane
ENSG00000173801	JUP	cytoplasm&plasma membrane	cytoplasm&plasma membrane	0.0996212	0.0835494	0.143897	0	0	0	cytoplasm&plasma membrane	cytoplasm&plasma membrane
ENSG00000173898	SPTBN2	cytoplasm&plasma membrane	cytoplasm&plasma membrane	0.452086	0.578716	0.501838	0	0	0	cytoplasm&plasma membrane	cytoplasm&plasma membrane
ENSG00000174611	KY	cytoplasm&plasma membrane	cytoplasm&plasma membrane	0.000111246	0.00365236	0.00107874	1	1	1	cytoplasm&plasma membrane	cytoplasm&plasma membrane
ENSG00000174775	HRAS	cytoplasm&plasma membrane	cytoplasm&plasma membrane	0.493805	0.0961398	0.0801352	0	0	0	cytoplasm&plasma membrane	cytoplasm&plasma membrane
ENSG00000174780	SRP72	cytoplasm&plasma membrane	cytoplasm&plasma membrane;cytoplasm&plasma membrane&nucleus	0.241674	0.424738	0.276795	0	0	0	cytoplasm&plasma membrane	cytoplasm&plasma membrane
ENSG00000174842	GLMN	cytoplasm&plasma membrane	cytoplasm&plasma membrane	0.123916	0.0133683	0.0130138	0	1	1	cytoplasm&plasma membrane	cytoplasm&plasma membrane
ENSG00000174996	KLC2	cytoplasm&plasma membrane	cytoplasm&plasma membrane	0.601318	0.000996857	0.000721605	0	1	1	cytoplasm&plasma membrane	cytoplasm&plasma membrane
ENSG00000175643	RMI2	cytoplasm&plasma membrane	cytoplasm&plasma membrane;cytoplasm&plasma membrane&nucleus	0.115236	0.11011	0.161644	0	0	0	cytoplasm&plasma membrane	cytoplasm&plasma membrane
ENSG00000176058	TPRN	cytoplasm&plasma membrane	cytoplasm&plasma membrane	0.241956	0.172013	0.184763	0	0	0	cytoplasm&plasma membrane	cytoplasm&plasma membrane
ENSG00000176387	HSD11B2	cytoplasm&plasma membrane	cytoplasm&plasma membrane	6.4547e-08	0.0645632	0.00149065	1	0	1	cytoplasm&plasma membrane	cytoplasm&plasma membrane&nucleus
ENSG00000176619	LMNB2	cytoplasm&plasma membrane&nucleus	cytoplasm&plasma membrane&nucleus	0.122758	5.78031e-08	1.14339e-09	0	1	1	cytoplasm&plasma membrane&nucleus	cytoplasm&plasma membrane
ENSG00000177030	DEAF1	cytoplasm&plasma membrane&nucleus	cytoplasm&plasma membrane&nucleus	0.348162	0.00155347	0.0034697	0	1	1	cytoplasm&plasma membrane&nucleus	cytoplasm&plasma membrane&nucleus
ENSG00000177082	WDR73	cytoplasm&plasma membrane	cytoplasm&plasma membrane	0.125688	0.0248688	0.0294761	0	1	1	cytoplasm&plasma membrane	cytoplasm&plasma membrane
ENSG00000177189	RPS6KA3	cytoplasm&plasma membrane&nucleus	cytoplasm&plasma membrane&nucleus;nucleus	0.00309985	0.0347651	0.00020115	1	1	1	cytoplasm&plasma membrane&nucleus	cytoplasm&plasma membrane&nucleus
ENSG00000177192	PUS1	cytoplasm&plasma membrane&nucleus	cytoplasm&plasma membrane;cytoplasm&plasma membrane&nucleus	0.209926	0.431525	0.312107	0	0	0	cytoplasm&plasma membrane	cytoplasm&plasma membrane
ENSG00000177239	MAN1B1	cytoplasm&plasma membrane	cytoplasm&plasma membrane	0.909608	0.933449	0.72687	0	0	0	cytoplasm&plasma membrane	cytoplasm&plasma membrane
ENSG00000177409	SAMD9L	cytoplasm&plasma membrane	cytoplasm&plasma membrane	0.104598	0.0565427	0.0917139	0	0	0	cytoplasm&plasma membrane	cytoplasm&plasma membrane
ENSG00000177565	TBL1XR1	nucleus	cytoplasm&plasma membrane&nucleus;nucleus	0.0377804	0.0219658	0.598954	1	1	0	nucleus	nucleus
ENSG00000177628	GBA	cytoplasm&plasma membrane	cytoplasm&plasma membrane	0.29739	0.316675	0.484956	0	0	0	cytoplasm&plasma membrane	cytoplasm&plasma membrane
ENSG00000177646	ACAD9	cytoplasm&plasma membrane	cytoplasm&plasma membrane	0.523438	0.370712	0.369786	0	0	0	cytoplasm&plasma membrane	cytoplasm&plasma membrane
ENSG00000177697	CD151	cytoplasm&plasma membrane	cytoplasm&plasma membrane	0.980167	0.233882	0.210721	0	0	0	cytoplasm&plasma membrane	cytoplasm&plasma membrane
ENSG00000178057	NDUFAF3	cytoplasm&plasma membrane	cytoplasm&plasma membrane	0.00098483	0.0906997	0.362743	1	0	0	cytoplasm&plasma membrane	cytoplasm&plasma membrane
ENSG00000178104	PDE4DIP	cytoplasm&plasma membrane	cytoplasm&plasma membrane	0.34154	0.115692	0.0996083	0	0	0	cytoplasm&plasma membrane	cytoplasm&plasma membrane
ENSG00000178234	GALNT11	nucleus	nucleus	9.01265e-24	0.0368745	2.29637e-28	1	1	1	cytoplasm&plasma membrane&nucleus	nucleus
ENSG00000178694	NSUN3	cytoplasm&plasma membrane	cytoplasm&plasma membrane	0.103805	0.0110419	0.00792339	0	1	1	cytoplasm&plasma membrane	cytoplasm&plasma membrane
ENSG00000178741	COX5A	cytoplasm&plasma membrane	cytoplasm&plasma membrane	1.30569e-06	0.136682	0.935516	1	0	0	cytoplasm&plasma membrane	cytoplasm&plasma membrane
ENSG00000178952	TUFM	cytoplasm&plasma membrane	cytoplasm&plasma membrane	0.0002371	0.371542	0.0991642	1	0	0	cytoplasm&plasma membrane	cytoplasm&plasma membrane
ENSG00000179085	DPM3	cytoplasm&plasma membrane	cytoplasm&plasma membrane	0.0944902	0.0422861	0.0413205	0	1	1	cytoplasm&plasma membrane	cytoplasm&plasma membrane
ENSG00000179151	EDC3	cytoplasm&plasma membrane&nucleus	cytoplasm&plasma membrane&nucleus	0.0193408	7.34916e-06	7.0881e-06	1	1	1	cytoplasm&plasma membrane&nucleus	cytoplasm&plasma membrane&nucleus
ENSG00000179163	FUCA1	cytoplasm&plasma membrane	cytoplasm&plasma membrane	0.104804	0.0857455	0.220227	0	0	0	cytoplasm&plasma membrane	cytoplasm&plasma membrane
ENSG00000179295	PTPN11	cytoplasm&plasma membrane	cytoplasm&plasma membrane	0.0043085	1.0023e-05	0.000217107	1	1	1	cytoplasm&plasma membrane&nucleus	cytoplasm&plasma membrane
ENSG00000179774	ATOH7	cytoplasm&plasma membrane	cytoplasm&plasma membrane	0.46045	0.113223	0.0837964	0	0	0	cytoplasm&plasma membrane	cytoplasm&plasma membrane
ENSG00000179855	GIPC3	cytoplasm&plasma membrane	cytoplasm&plasma membrane	0.210209	0.700105	0.754056	0	0	0	cytoplasm&plasma membrane	cytoplasm&plasma membrane
ENSG00000179950	PUF60	cytoplasm&plasma membrane&nucleus	cytoplasm&plasma membrane&nucleus;nucleus	0.00289311	1.62899e-05	0.0479337	1	1	1	nucleus	cytoplasm&plasma membrane
ENSG00000179981	TSHZ1	cytoplasm&plasma membrane&nucleus	cytoplasm&plasma membrane&nucleus	0.0194143	0.0204317	0.000501977	1	1	1	cytoplasm&plasma membrane&nucleus	cytoplasm&plasma membrane&nucleus
ENSG00000180900	SCRIB	cytoplasm&plasma membrane	cytoplasm&plasma membrane	0.00202132	0.000868699	0.000464506	1	1	1	cytoplasm&plasma membrane	cytoplasm&plasma membrane
ENSG00000181072	CHRM2	cytoplasm&plasma membrane	cytoplasm&plasma membrane	0.112937	0.00520956	0.0135967	0	1	1	cytoplasm&plasma membrane	cytoplasm&plasma membrane
ENSG00000181163	NPM1	nucleus	nucleus	0.806495	0.35878	0.451085	0	0	0	nucleus	nucleus
ENSG00000181392	SYNE4	nucleus	nucleus	0.00970383	0.0651	0.00989545	1	0	1	nucleus	nucleus
ENSG00000181610	MRPS23	cytoplasm&plasma membrane	cytoplasm&plasma membrane	0.0835069	0.00901896	0.00482029	0	1	1	cytoplasm&plasma membrane	cytoplasm&plasma membrane
ENSG00000181830	SLC35C1	cytoplasm&plasma membrane	cytoplasm&plasma membrane	0.0228907	0.0210652	0.197767	1	1	0	cytoplasm&plasma membrane	cytoplasm&plasma membrane
ENSG00000182054	IDH2	cytoplasm&plasma membrane	cytoplasm&plasma membrane	0.3943	0.653523	0.832695	0	0	0	cytoplasm&plasma membrane	cytoplasm&plasma membrane
ENSG00000182185	RAD51B	nucleus	nucleus	0.44314	0.181415	0.088217	0	0	0	nucleus	nucleus
ENSG00000182511	FES	cytoplasm&plasma membrane	cytoplasm&plasma membrane&nucleus	0.0759532	0.0553555	0.0259866	0	0	1	cytoplasm&plasma membrane&nucleus	cytoplasm&plasma membrane&nucleus
ENSG00000182512	GLRX5	cytoplasm&plasma membrane	cytoplasm&plasma membrane	0.259075	0.00819816	0.00244691	0	1	1	cytoplasm&plasma membrane	cytoplasm&plasma membrane
ENSG00000182872	RBM10	nucleus	nucleus	0.0640992	0.804905	0.0627185	0	0	0	nucleus	nucleus
ENSG00000182944	EWSR1	nucleus	cytoplasm&plasma membrane&nucleus;nucleus	3.08694e-11	0.000543745	0.000145343	1	1	1	nucleus	nucleus
ENSG00000183098	GPC6	cytoplasm&plasma membrane	cytoplasm&plasma membrane	1.58445e-10	1.30325e-11	2.90404e-08	1	1	1	cytoplasm&plasma membrane	cytoplasm&plasma membrane
ENSG00000183258	DDX41	cytoplasm&plasma membrane&nucleus	cytoplasm&plasma membrane&nucleus;nucleus	0.000735253	0.00509413	7.16155e-16	1	1	1	cytoplasm&plasma membrane&nucleus	nucleus
ENSG00000183287	CCBE1	cytoplasm&plasma membrane	cytoplasm&plasma membrane	0.242909	0.0595038	0.153788	0	0	0	cytoplasm&plasma membrane	cytoplasm&plasma membrane
ENSG00000183763	TRAIP	cytoplasm&plasma membrane	cytoplasm&plasma membrane	0.900756	0.516121	0.493262	0	0	0	cytoplasm&plasma membrane	cytoplasm&plasma membrane
ENSG00000183765	CHEK2	nucleus	nucleus	0.00215804	0.0011739	0.104371	1	1	0	nucleus	nucleus
ENSG00000183785	TUBA8	cytoplasm&plasma membrane	cytoplasm&plasma membrane	0.166955	0.111074	0.104364	0	0	0	cytoplasm&plasma membrane	cytoplasm&plasma membrane
ENSG00000183943	PRKX	nucleus	cytoplasm&plasma membrane&nucleus;nucleus	0.00268343	0.00307311	0.00630525	1	1	1	nucleus	nucleus
ENSG00000184047	DIABLO	cytoplasm&plasma membrane	cytoplasm&plasma membrane;cytoplasm&plasma membrane&nucleus	0.2868	0.133951	0.166222	0	0	0	cytoplasm&plasma membrane	cytoplasm&plasma membrane
ENSG00000184564	SLITRK6	cytoplasm&plasma membrane	cytoplasm&plasma membrane	0.0996113	0.0542451	0.0644028	0	0	0	cytoplasm&plasma membrane	cytoplasm&plasma membrane
ENSG00000184634	MED12	nucleus	cytoplasm&plasma membrane&nucleus	1.90523e-13	0.00511991	8.3677e-07	1	1	1	nucleus	cytoplasm&plasma membrane&nucleus
ENSG00000184640	2019-09-09	cytoplasm&plasma membrane	cytoplasm&plasma membrane	0.723404	0.00397586	0.000710276	0	1	1	cytoplasm&plasma membrane	cytoplasm&plasma membrane
ENSG00000184903	IMMP2L	cytoplasm&plasma membrane	cytoplasm&plasma membrane	0.0590849	0.000318072	0.0010396	0	1	1	cytoplasm&plasma membrane	cytoplasm&plasma membrane
ENSG00000185499	MUC1	cytoplasm&plasma membrane	cytoplasm&plasma membrane	5.27695e-05	0.0330078	0.074792	1	1	0	cytoplasm&plasma membrane	nucleus
ENSG00000185507	IRF7	nucleus	cytoplasm&plasma membrane&nucleus;nucleus	0.0149428	0.00164787	0.18386	1	1	0	nucleus	cytoplasm&plasma membrane
ENSG00000185624	P4HB	cytoplasm&plasma membrane	cytoplasm&plasma membrane	0.493405	0.30512	0.202999	0	0	0	cytoplasm&plasma membrane	cytoplasm&plasma membrane
ENSG00000185920	PTCH1	cytoplasm&plasma membrane	cytoplasm&plasma membrane	0.483904	0.421189	0.422586	0	0	0	cytoplasm&plasma membrane	cytoplasm&plasma membrane
ENSG00000186010	NDUFA13	cytoplasm&plasma membrane	cytoplasm&plasma membrane	0.995843	0.106826	0.0902277	0	0	0	cytoplasm&plasma membrane	cytoplasm&plasma membrane
ENSG00000186184	POLR1D	cytoplasm&plasma membrane	cytoplasm&plasma membrane	0.788171	0.00014586	0.000135381	0	1	1	cytoplasm&plasma membrane	cytoplasm&plasma membrane
ENSG00000186439	TRDN	cytoplasm&plasma membrane	cytoplasm&plasma membrane	8.97949e-11	3.37773e-09	0.579142	1	1	0	cytoplasm&plasma membrane	cytoplasm&plasma membrane
ENSG00000186472	PCLO	cytoplasm&plasma membrane	cytoplasm&plasma membrane	0.457615	0.100973	0.0383455	0	0	1	cytoplasm&plasma membrane	cytoplasm&plasma membrane
ENSG00000186575	NF2	cytoplasm&plasma membrane	cytoplasm&plasma membrane	0.41021	3.0883e-06	1.23676e-06	0	1	1	cytoplasm&plasma membrane	cytoplasm&plasma membrane
ENSG00000186687	LYRM7	cytoplasm&plasma membrane	cytoplasm&plasma membrane	0.107486	1.78807e-31	4.38738e-40	0	1	1	cytoplasm&plasma membrane&nucleus	cytoplasm&plasma membrane
ENSG00000186847	KRT14	cytoplasm&plasma membrane	cytoplasm&plasma membrane	0.396548	0.818657	0.765475	0	0	0	cytoplasm&plasma membrane	cytoplasm&plasma membrane
ENSG00000186889	TMEM17	cytoplasm&plasma membrane	cytoplasm&plasma membrane	7.63534e-07	6.2368e-08	1.20159e-09	1	1	1	cytoplasm&plasma membrane	cytoplasm&plasma membrane
ENSG00000187240	DYNC2H1	cytoplasm&plasma membrane	cytoplasm&plasma membrane	0.047616	1.61228e-05	8.31311e-06	1	1	1	cytoplasm&plasma membrane	cytoplasm&plasma membrane
ENSG00000187608	ISG15	cytoplasm&plasma membrane	cytoplasm&plasma membrane	0.218075	0.156243	0.231227	0	0	0	cytoplasm&plasma membrane	cytoplasm&plasma membrane
ENSG00000187736	NHEJ1	nucleus	cytoplasm&plasma membrane&nucleus	9.22227e-10	0.941483	8.98405e-09	1	0	1	nucleus	cytoplasm&plasma membrane&nucleus
ENSG00000188021	UBQLN2	cytoplasm&plasma membrane	cytoplasm&plasma membrane&nucleus	6.1241e-09	0.320312	0.00563327	1	0	1	cytoplasm&plasma membrane	cytoplasm&plasma membrane
ENSG00000188419	CHM	cytoplasm&plasma membrane	cytoplasm&plasma membrane	2.36468e-06	0.00755343	0.580269	1	1	0	cytoplasm&plasma membrane	cytoplasm&plasma membrane
ENSG00000188613	NANOS1	cytoplasm&plasma membrane	cytoplasm&plasma membrane	0.919416	0.865032	0.85619	0	0	0	cytoplasm&plasma membrane	cytoplasm&plasma membrane
ENSG00000188906	LRRK2	cytoplasm&plasma membrane	cytoplasm&plasma membrane	0.0553107	0.00380179	0.00559974	0	1	1	cytoplasm&plasma membrane	cytoplasm&plasma membrane
ENSG00000189143	CLDN4	cytoplasm&plasma membrane	cytoplasm&plasma membrane	0.680412	0.739088	0.8735	0	0	0	cytoplasm&plasma membrane	cytoplasm&plasma membrane
ENSG00000196236	XPNPEP3	cytoplasm&plasma membrane	cytoplasm&plasma membrane	0.0708784	0.572602	0.223568	0	0	0	cytoplasm&plasma membrane	cytoplasm&plasma membrane
ENSG00000196365	LONP1	cytoplasm&plasma membrane	cytoplasm&plasma membrane	0.613538	0.98628	0.816026	0	0	0	cytoplasm&plasma membrane	cytoplasm&plasma membrane
ENSG00000196411	EPHB4	cytoplasm&plasma membrane	cytoplasm&plasma membrane	0.00685178	0.000830998	0.00090146	1	1	1	cytoplasm&plasma membrane	cytoplasm&plasma membrane
ENSG00000196586	MYO6	cytoplasm&plasma membrane	cytoplasm&plasma membrane	0.192849	0.153541	0.278851	0	0	0	cytoplasm&plasma membrane	cytoplasm&plasma membrane
ENSG00000196878	LAMB3	cytoplasm&plasma membrane	cytoplasm&plasma membrane	0.00531573	5.37385e-07	2.56489e-07	1	1	1	cytoplasm&plasma membrane&nucleus	cytoplasm&plasma membrane
ENSG00000197061	HIST1H4C	nucleus	nucleus	0.01507	0.0353038	0.113092	1	1	0	nucleus	nucleus
ENSG00000197238	HIST1H4J	nucleus	nucleus	0.01507	0.0353038	0.113092	1	1	0	nucleus	nucleus
ENSG00000197299	BLM	nucleus	nucleus	4.93363e-22	0.377767	1.53015e-22	1	0	1	cytoplasm&plasma membrane&nucleus	nucleus
ENSG00000197601	FAR1	cytoplasm&plasma membrane	cytoplasm&plasma membrane	0.291946	0.231608	0.0500945	0	0	0	cytoplasm&plasma membrane	cytoplasm&plasma membrane
ENSG00000197603	C5orf42	cytoplasm&plasma membrane	cytoplasm&plasma membrane;cytoplasm&plasma membrane&nucleus	0.0391553	3.07412e-07	7.91797e-07	1	1	1	cytoplasm&plasma membrane	cytoplasm&plasma membrane&nucleus
ENSG00000197694	SPTAN1	cytoplasm&plasma membrane	cytoplasm&plasma membrane	0.180947	0.123451	0.18189	0	0	0	cytoplasm&plasma membrane	cytoplasm&plasma membrane
ENSG00000197746	PSAP	cytoplasm&plasma membrane	cytoplasm&plasma membrane	0.221823	0.000578444	0.000871998	0	1	1	cytoplasm&plasma membrane	cytoplasm&plasma membrane
ENSG00000197779	ZNF81	cytoplasm&plasma membrane	cytoplasm&plasma membrane	0.443948	0.447978	1.92224e-05	0	0	1	cytoplasm&plasma membrane	cytoplasm&plasma membrane
ENSG00000197785	ATAD3A	cytoplasm&plasma membrane	cytoplasm&plasma membrane	0.388302	0.00253423	0.00145775	0	1	1	cytoplasm&plasma membrane	cytoplasm&plasma membrane
ENSG00000197837	HIST4H4	nucleus	nucleus	1.87099e-06	0.00100164	0.00910306	1	1	1	nucleus	nucleus
ENSG00000197969	VPS13A	cytoplasm&plasma membrane	cytoplasm&plasma membrane	0.409898	0.273768	0.234974	0	0	0	cytoplasm&plasma membrane	cytoplasm&plasma membrane
ENSG00000198001	IRAK4	cytoplasm&plasma membrane	cytoplasm&plasma membrane	0.495268	7.57158e-09	9.07105e-10	0	1	1	cytoplasm&plasma membrane	cytoplasm&plasma membrane
ENSG00000198130	HIBCH	cytoplasm&plasma membrane	cytoplasm&plasma membrane	0.0404256	0.0411977	0.0583652	1	1	0	cytoplasm&plasma membrane	cytoplasm&plasma membrane
ENSG00000198363	ASPH	cytoplasm&plasma membrane	cytoplasm&plasma membrane	4.32009e-07	1.7247e-07	0.000792831	1	1	1	cytoplasm&plasma membrane	cytoplasm&plasma membrane
ENSG00000198467	TPM2	cytoplasm&plasma membrane	cytoplasm&plasma membrane	0.553765	0.631029	0.706146	0	0	0	cytoplasm&plasma membrane	cytoplasm&plasma membrane
ENSG00000198589	LRBA	cytoplasm&plasma membrane	cytoplasm&plasma membrane	0.167441	0.13851	0.0596692	0	0	0	cytoplasm&plasma membrane	cytoplasm&plasma membrane
ENSG00000198677	TTC37	cytoplasm&plasma membrane	cytoplasm&plasma membrane	0.975278	0.00601681	0.00501446	0	1	1	cytoplasm&plasma membrane	cytoplasm&plasma membrane
ENSG00000198707	CEP290	cytoplasm&plasma membrane	cytoplasm&plasma membrane	0.579386	0.317917	0.158025	0	0	0	cytoplasm&plasma membrane	cytoplasm&plasma membrane
ENSG00000198795	ZNF521	cytoplasm&plasma membrane&nucleus	nucleus	3.65389e-17	0.0373775	6.44023e-18	1	1	1	cytoplasm&plasma membrane&nucleus	nucleus
ENSG00000198824	CHAMP1	cytoplasm&plasma membrane&nucleus	nucleus	3.86149e-19	0.584499	3.69419e-20	1	0	1	cytoplasm&plasma membrane&nucleus	nucleus
ENSG00000198840	MT-ND3	cytoplasm&plasma membrane	cytoplasm&plasma membrane	0.0282035	0.00664701	0.00673905	1	1	1	cytoplasm&plasma membrane	cytoplasm&plasma membrane
ENSG00000198900	TOP1	nucleus	nucleus	5.0538e-05	0.00322922	0.00102857	1	1	1	nucleus	nucleus
ENSG00000203867	RBM20	cytoplasm&plasma membrane	cytoplasm&plasma membrane	0.127756	0.099081	0.115837	0	0	0	cytoplasm&plasma membrane	cytoplasm&plasma membrane
ENSG00000203908	KHDC3L	cytoplasm&plasma membrane	cytoplasm&plasma membrane	0.260861	0.380838	0.500246	0	0	0	cytoplasm&plasma membrane	cytoplasm&plasma membrane
ENSG00000204264	PSMB8	cytoplasm&plasma membrane&nucleus	cytoplasm&plasma membrane;cytoplasm&plasma membrane&nucleus	0.0420328	0.317656	0.444627	1	0	0	cytoplasm&plasma membrane	cytoplasm&plasma membrane
ENSG00000204386	NEU1	cytoplasm&plasma membrane	cytoplasm&plasma membrane	0.0925095	0.0133607	0.0198983	0	1	1	cytoplasm&plasma membrane	cytoplasm&plasma membrane
ENSG00000204713	TRIM27	cytoplasm&plasma membrane	cytoplasm&plasma membrane&nucleus	0.0177927	0.589652	0.206673	1	0	0	cytoplasm&plasma membrane	cytoplasm&plasma membrane
ENSG00000204922	UQCC3	cytoplasm&plasma membrane	cytoplasm&plasma membrane	0.148712	0.29988	0.567057	0	0	0	cytoplasm&plasma membrane	cytoplasm&plasma membrane
ENSG00000205413	SAMD9	cytoplasm&plasma membrane	cytoplasm&plasma membrane	0.00667473	6.63394e-07	4.78304e-06	1	1	1	cytoplasm&plasma membrane	cytoplasm&plasma membrane
ENSG00000205571	SMN2	cytoplasm&plasma membrane&nucleus	cytoplasm&plasma membrane	3.00092e-09	1.11071e-70	2.0643e-63	1	1	1	cytoplasm&plasma membrane&nucleus	cytoplasm&plasma membrane
ENSG00000213047	DENND1B	cytoplasm&plasma membrane	cytoplasm&plasma membrane	0.233162	0.0313028	1.39024e-07	0	1	1	cytoplasm&plasma membrane	cytoplasm&plasma membrane
ENSG00000213281	NRAS	cytoplasm&plasma membrane	cytoplasm&plasma membrane	0.0136232	0.00145714	0.00154409	1	1	1	cytoplasm&plasma membrane	cytoplasm&plasma membrane
ENSG00000213341	CHUK	cytoplasm&plasma membrane	cytoplasm&plasma membrane	0.0205344	0.0514792	0.0398182	1	0	1	cytoplasm&plasma membrane&nucleus	cytoplasm&plasma membrane
ENSG00000215193	PEX26	cytoplasm&plasma membrane	cytoplasm&plasma membrane	0.181889	0.689822	0.0492378	0	0	1	cytoplasm&plasma membrane	cytoplasm&plasma membrane
ENSG00000215203	GRXCR1	cytoplasm&plasma membrane	cytoplasm&plasma membrane	0.0560498	0.0017046	0.00149251	0	1	1	cytoplasm&plasma membrane	cytoplasm&plasma membrane
ENSG00000215305	VPS16	cytoplasm&plasma membrane	cytoplasm&plasma membrane	0.000194959	0.113978	0.639243	1	0	0	cytoplasm&plasma membrane	cytoplasm&plasma membrane
ENSG00000231925	TAPBP	cytoplasm&plasma membrane	cytoplasm&plasma membrane	0.488182	0.0279372	0.0217109	0	1	1	cytoplasm&plasma membrane	cytoplasm&plasma membrane
ENSG00000239900	ADSL	cytoplasm&plasma membrane&nucleus	cytoplasm&plasma membrane	0.3515	1.02384e-17	2.96139e-17	0	1	1	cytoplasm&plasma membrane&nucleus	cytoplasm&plasma membrane
ENSG00000240505	TNFRSF13B	cytoplasm&plasma membrane	cytoplasm&plasma membrane	0.777326	2.52223e-05	2.01225e-05	0	1	1	cytoplasm&plasma membrane	cytoplasm&plasma membrane
ENSG00000242802	AP5Z1	nucleus	nucleus	0.00193879	0.0452141	0.0567454	1	1	0	nucleus	cytoplasm&plasma membrane&nucleus
ENSG00000244038	DDOST	cytoplasm&plasma membrane	cytoplasm&plasma membrane	0.0213879	7.42536e-05	0.00012477	1	1	1	cytoplasm&plasma membrane	cytoplasm&plasma membrane
ENSG00000247626	MARS2	cytoplasm&plasma membrane	cytoplasm&plasma membrane	0.0269018	0.594367	0.193084	1	0	0	cytoplasm&plasma membrane	cytoplasm&plasma membrane
ENSG00000248098	BCKDHA	cytoplasm&plasma membrane	cytoplasm&plasma membrane	0.00536561	0.0010779	0.000317497	1	1	1	cytoplasm&plasma membrane&nucleus	cytoplasm&plasma membrane&nucleus
ENSG00000253729	PRKDC	nucleus	nucleus	0.0492261	0.0202369	4.8458e-05	1	1	1	nucleus	nucleus
ENSG00000256269	HMBS	cytoplasm&plasma membrane;cytoplasm&plasma membrane&nucleus	cytoplasm&plasma membrane;cytoplasm&plasma membrane&nucleus	0.177425	2.17962e-10	1.07517e-11	0	1	1	cytoplasm&plasma membrane&nucleus	cytoplasm&plasma membrane
ENSG00000256525	POLG2	cytoplasm&plasma membrane	cytoplasm&plasma membrane	0.0242489	0.00208515	0.0057927	1	1	1	cytoplasm&plasma membrane	cytoplasm&plasma membrane
ENSG00000263001	GTF2I	nucleus	cytoplasm&plasma membrane&nucleus;nucleus	2.70318e-12	0.0508835	6.30268e-08	1	0	1	nucleus	cytoplasm&plasma membrane&nucleus
ENSG00000270276	HIST2H4B	nucleus	nucleus	0.01507	0.0353038	0.113092	1	1	0	nucleus	nucleus
ENSG00000270647	TAF15	nucleus	nucleus	0.00252749	0.00904883	0.0241442	1	1	1	cytoplasm&plasma membrane	nucleus
ENSG00000270882	HIST2H4A	nucleus	nucleus	0.01507	0.0353038	0.113092	1	1	0	nucleus	nucleus
ENSG00000273542	HIST1H4K	nucleus	nucleus	0.01507	0.0353038	0.113092	1	1	0	nucleus	nucleus
ENSG00000274618	HIST1H4F	nucleus	nucleus	0.01507	0.0353038	0.113092	1	1	0	nucleus	nucleus
ENSG00000275126	HIST1H4L	nucleus	nucleus	0.01507	0.0353038	0.113092	1	1	0	nucleus	nucleus
ENSG00000275410	HNF1B	nucleus	nucleus	2.0978e-10	4.87681e-05	7.14831e-08	1	1	1	nucleus	nucleus
ENSG00000276180	HIST1H4I	nucleus	nucleus	0.01507	0.0353038	0.113092	1	1	0	nucleus	nucleus
ENSG00000276966	HIST1H4E	nucleus	nucleus	0.01507	0.0353038	0.113092	1	1	0	nucleus	nucleus
ENSG00000277157	HIST1H4D	nucleus	nucleus	0.01507	0.0353038	0.113092	1	1	0	nucleus	nucleus
ENSG00000278540	ACACA	cytoplasm&plasma membrane	cytoplasm&plasma membrane	0.0709911	0.0926977	0.129017	0	0	0	cytoplasm&plasma membrane	cytoplasm&plasma membrane
ENSG00000278637	HIST1H4A	cytoplasm&plasma membrane&nucleus;nucleus	cytoplasm&plasma membrane&nucleus;nucleus	0.0878293	0.00269003	0.000200273	0	1	1	cytoplasm&plasma membrane&nucleus	nucleus
ENSG00000278705	HIST1H4B	nucleus	nucleus	0.01507	0.0353038	0.113092	1	1	0	nucleus	nucleus
